# Supplementary material for: 2,5-Dichloro-N-(3-methyl­phen­yl)benzenesulfonamide
Source: Acta Crystallogr Sect E Struct Rep Online. 2012 Jul 18;68(Pt 8):o2476. doi: 10.1107/S1600536812032023 (PMC3414931; doi:10.1107/S1600536812032023)
Supplement: Supplementary file 2 [file e-68-o2476-Isup2.hkl]

# 
# h,k,l, Fc-squared, Fo-squared, sigma(Fo-squared) and status flag 
# 
data_I
_shelx_title ' S4GCU in P2(1)/n' 
_shelx_refln_list_code          4 
_shelx_F_calc_maximum      167.59 
_exptl_crystal_F_000       648.00 
_reflns_d_resolution_high  0.8255 
 
loop_ 
 _symmetry_equiv_pos_as_xyz 
 'x, y, z' 
 '-x+1/2, y+1/2, -z+1/2' 
 '-x, -y, -z' 
 'x-1/2, -y-1/2, z-1/2' 
 
_cell_length_a     9.0361 
_cell_length_b    11.6937 
_cell_length_c    13.6904 
_cell_angle_alpha  90.000 
_cell_angle_beta  100.588 
_cell_angle_gamma  90.000 
 
_shelx_F_squared_multiplier     1.000 
 
loop_ 
 _refln_index_h 
 _refln_index_k 
 _refln_index_l 
 _refln_F_squared_calc 
 _refln_F_squared_meas 
 _refln_F_squared_sigma 
 _refln_observed_status 
   2   0   0      658.12      821.79     26.88 o 
   4   0   0       36.96       73.95      6.48 o 
   6   0   0       10.33        2.06      3.24 o 
   8   0   0       19.91       20.62      6.19 o 
  10   0   0       42.05       60.99      9.72 o 
   1   1   0     1471.73     1815.52     40.95 o 
   2   1   0      935.64     1028.68     23.64 o 
   3   1   0     4007.63     4389.13     99.18 o 
   4   1   0     4483.48     4994.14    130.42 o 
   5   1   0        3.62        1.21      1.92 o 
   6   1   0      190.35      190.63     10.61 o 
   7   1   0      109.89       95.46      7.08 o 
   8   1   0     1542.38     1501.64     51.77 o 
   9   1   0       83.08       72.23     12.96 o 
  10   1   0        4.20        3.89      3.64 o 
   1   2   0     4296.08     4747.71    123.33 o 
   2   2   0      590.76      691.65     16.13 o 
   3   2   0      734.70      790.13     21.49 o 
   4   2   0      183.77      217.45      7.25 o 
   5   2   0     3649.17     3929.67    126.67 o 
   6   2   0      491.42      474.94     18.12 o 
   7   2   0      321.25      303.44     13.55 o 
   8   2   0      165.28      173.99      9.79 o 
   9   2   0       19.52       20.18      4.38 o 
  10   2   0        1.19       -0.33      3.52 o 
   1   3   0     1390.45     1320.36     42.75 o 
   2   3   0     6043.58     6387.27    143.78 o 
   3   3   0      367.08      369.64     10.66 o 
   4   3   0        0.50       -1.10      1.10 o 
   5   3   0       46.96       47.39      3.94 o 
   6   3   0       54.83       56.63      4.87 o 
   7   3   0        4.80        3.17      2.60 o 
   8   3   0        2.54        3.18      3.24 o 
   9   3   0      169.13      184.72     10.51 o 
  10   3   0       21.74       24.75      7.37 o 
   1   4   0     1964.71     1928.07    120.95 o 
   2   4   0      221.87      210.55      6.29 o 
   3   4   0     4038.42     4278.76    111.59 o 
   4   4   0      240.10      300.85      9.24 o 
   5   4   0        0.02       -1.17      1.17 o 
   6   4   0      139.55      135.84      7.38 o 
   7   4   0       10.66        7.93      2.89 o 
   8   4   0        1.78        3.81      2.97 o 
   9   4   0       34.22       33.29      7.66 o 
  10   4   0       38.41       40.66      8.54 o 
   1   5   0        0.02       -1.18      1.18 o 
   2   5   0     2159.16     2379.49     76.15 o 
   3   5   0     1146.03     1077.98     35.52 o 
   4   5   0        4.34        0.99      1.10 o 
   5   5   0      376.12      367.60     11.33 o 
   6   5   0       21.72       16.82      4.42 o 
   7   5   0      791.18      827.72     29.67 o 
   8   5   0      283.87      271.06     18.56 o 
   9   5   0        3.34        6.48      5.01 o 
  10   5   0       34.43       40.66      8.25 o 
   1   6   0     1257.30     1220.08     55.69 o 
   2   6   0     1028.35      997.28     32.49 o 
   3   6   0      283.15      286.52     10.51 o 
   4   6   0       36.82       38.61      2.41 o 
   5   6   0       25.82       23.32      2.24 o 
   6   6   0      768.81      774.96     27.38 o 
   7   6   0       38.90       29.76      6.19 o 
   8   6   0       96.96      104.01     10.90 o 
   9   6   0        1.33        5.01      4.71 o 
   1   7   0      120.61       96.35      5.60 o 
   2   7   0      857.36      826.45     38.89 o 
   3   7   0      129.99      109.98      5.16 o 
   4   7   0      164.52      158.95      5.38 o 
   5   7   0      360.49      365.18     13.71 o 
   6   7   0       77.77       62.17      7.96 o 
   7   7   0      250.47      218.91     15.32 o 
   8   7   0       33.71       34.77      7.07 o 
   9   7   0      142.25      146.14     13.55 o 
   1   8   0      341.09      356.51     17.38 o 
   2   8   0       65.36       54.51      5.01 o 
   3   8   0      128.76      137.89      5.87 o 
   4   8   0      221.55      202.12     12.67 o 
   5   8   0        0.00       -0.88      2.95 o 
   6   8   0      945.42     1006.76     50.09 o 
   7   8   0       45.14       48.32      7.66 o 
   8   8   0       43.76       32.41      7.37 o 
   1   9   0      266.62      215.38     11.49 o 
   2   9   0      574.61      605.77     29.17 o 
   3   9   0      137.89      129.64      8.84 o 
   4   9   0        6.11        4.42      2.65 o 
   5   9   0        4.40        4.12      3.24 o 
   6   9   0        9.11       12.37      4.42 o 
   7   9   0       15.31       15.91      5.30 o 
   8   9   0        1.35        3.24      4.42 o 
   1  10   0      140.13      122.27      7.37 o 
   2  10   0      823.45      837.35     39.48 o 
   3  10   0        5.65        2.06      2.36 o 
   4  10   0        3.00       -1.77      2.36 o 
   5  10   0        5.55        7.66      3.83 o 
   6  10   0      135.12      153.21     11.79 o 
   7  10   0       60.47       61.87      8.54 o 
   2  11   0      162.39      173.83     10.02 o 
   3  11   0      100.49      113.73      8.25 o 
   4  11   0        2.27        6.78      3.24 o 
   5  11   0       35.65       45.96      6.48 o 
   6  11   0       33.17       35.65      6.48 o 
   2  12   0        0.00        1.47      2.36 o 
   3  12   0      103.88      118.74      8.54 o 
   4  12   0        0.27        3.24      3.24 o 
   5  12   0        8.80        9.13      4.42 o 
   3  13   0       46.74       56.27      5.89 o 
   4  13   0       18.34       18.86      4.42 o 
  -9   0   1      409.79      519.44     30.05 o 
  -7   0   1       57.06       45.96      6.78 o 
  -5   0   1       76.69       91.63      7.66 o 
  -3   0   1      194.72      246.88      9.17 o 
  -1   0   1    13651.86    14084.32    447.72 o 
   1   0   1     7972.07    10129.66    323.13 o 
   3   0   1     1218.53     1339.05     43.96 o 
   5   0   1     1273.54     1552.42     73.07 o 
   7   0   1       50.96       41.84      7.07 o 
   9   0   1      410.86      426.63     26.52 o 
 -10   1   1        3.67       12.53      4.27 o 
  -9   1   1       71.60       66.78      7.22 o 
  -8   1   1       68.15       59.02      6.04 o 
  -7   1   1        7.77        3.92      2.81 o 
  -6   1   1      135.86      148.65      7.71 o 
  -5   1   1      674.31      727.62     25.31 o 
  -4   1   1      626.34      708.03     19.79 o 
  -3   1   1     2328.88     2811.92     63.71 o 
  -2   1   1     6119.81     6729.22    151.48 o 
  -1   1   1       61.64       59.46      2.70 o 
   0   1   1       21.19       11.48      0.88 o 
   1   1   1     5556.19     6787.87    153.06 o 
   2   1   1     1464.98     1756.67     40.07 o 
   3   1   1      838.37      861.56     20.37 o 
   4   1   1      117.48      123.76      6.04 o 
   5   1   1       11.45       21.58      4.71 o 
   6   1   1      645.76      624.17     23.02 o 
   7   1   1     1775.83     1869.01     62.81 o 
   8   1   1      510.94      527.09     21.25 o 
   9   1   1      234.74      211.75     19.89 o 
  10   1   1       96.13      112.74      9.37 o 
 -10   2   1       10.33       16.78      4.48 o 
  -9   2   1       24.45       33.60      4.99 o 
  -8   2   1      260.01      225.24     11.24 o 
  -7   2   1        0.08       -2.12      2.12 o 
  -6   2   1      585.62      558.74     20.62 o 
  -5   2   1      946.95     1087.78     36.77 o 
  -4   2   1     2554.53     2767.86     85.58 o 
  -3   2   1      406.67      373.86      9.28 o 
  -2   2   1      383.21      408.32      9.80 o 
  -1   2   1      960.08      922.76     22.12 o 
   0   2   1     1490.30     1452.97     92.40 o 
   1   2   1     6425.27     7240.40    226.24 o 
   2   2   1     2783.66     3284.34     74.17 o 
   3   2   1      107.67       93.91      3.80 o 
   4   2   1     2747.92     3036.54     80.06 o 
   5   2   1      615.22      582.43     21.04 o 
   6   2   1      474.79      488.45     18.65 o 
   7   2   1        1.05       -3.39      3.39 o 
   8   2   1      256.99      241.93     17.09 o 
   9   2   1        1.64       -1.62      3.13 o 
  10   2   1       89.37      113.45      9.48 o 
 -10   3   1       70.71       73.66     10.90 o 
  -9   3   1        9.79        6.97      3.52 o 
  -8   3   1        3.97       -2.36      2.50 o 
  -7   3   1       14.06       17.78      3.22 o 
  -6   3   1       23.27       17.01      2.89 o 
  -5   3   1      589.06      608.31     17.57 o 
  -4   3   1       13.82       22.89      1.97 o 
  -3   3   1        2.51        5.61      1.07 o 
  -2   3   1      295.17      296.32      7.25 o 
  -1   3   1        3.54        6.97      1.18 o 
   0   3   1    11570.72    10212.15   1330.71 o 
   1   3   1     4041.02     4605.53    119.53 o 
   2   3   1      872.57      832.36     19.34 o 
   3   3   1     2136.74     2308.03     60.78 o 
   4   3   1     1417.25     1404.41     37.88 o 
   5   3   1      367.14      378.27     14.47 o 
   6   3   1        9.70        7.87      2.81 o 
   7   3   1       96.72       86.32      6.54 o 
   8   3   1       64.66       65.78      6.24 o 
   9   3   1      146.70      147.54      9.58 o 
  10   3   1       93.34       94.58     12.37 o 
 -10   4   1       42.23       25.63      7.07 o 
  -9   4   1       22.34       38.57      6.48 o 
  -8   4   1      156.39      173.09      9.37 o 
  -7   4   1      232.56      203.82      9.88 o 
  -6   4   1     1195.11     1116.39     38.02 o 
  -5   4   1        5.96        6.28      1.56 o 
  -4   4   1     1451.18     1360.48     36.46 o 
  -3   4   1      122.67      104.32      3.84 o 
  -2   4   1      123.34       93.66      2.91 o 
  -1   4   1     1323.90     1241.00     56.57 o 
   0   4   1     1623.07     1417.20    207.13 o 
   1   4   1     1495.12     1458.97     38.27 o 
   2   4   1     1017.69     1129.14     35.47 o 
   3   4   1      525.12      679.31     18.76 o 
   4   4   1        0.47        0.00      1.17 o 
   5   4   1      529.90      517.10     15.36 o 
   6   4   1      113.30      111.56      6.75 o 
   7   4   1       18.73       19.07      3.52 o 
   8   4   1      154.61      155.49     11.20 o 
   9   4   1       75.57       67.77     10.02 o 
  10   4   1       12.37       15.32      6.78 o 
 -10   5   1        1.29       -0.59      4.12 o 
  -9   5   1      129.91      159.99     13.85 o 
  -8   5   1      140.89      157.04     13.26 o 
  -7   5   1        3.87        1.70      3.24 o 
  -6   5   1      671.67      679.49     24.25 o 
  -5   5   1      322.50      317.64     10.02 o 
  -4   5   1       16.74       14.37      2.10 o 
  -3   5   1      424.61      419.95     14.68 o 
  -2   5   1        9.81        8.33      1.20 o 
  -1   5   1      813.33      709.48     32.70 o 
   0   5   1       87.43       53.33      3.24 o 
   1   5   1      614.67      544.74     14.57 o 
   2   5   1        1.37        3.16      0.84 o 
   3   5   1       52.21       57.27      2.79 o 
   4   5   1     1102.03     1088.88     29.65 o 
   5   5   1      196.83      187.18      6.84 o 
   6   5   1      695.95      670.14     24.16 o 
   7   5   1        0.07       -1.67      2.39 o 
   8   5   1        5.24       -0.29      4.71 o 
   9   5   1       19.27       24.45      6.78 o 
  -9   6   1       70.15       80.43     10.31 o 
  -8   6   1       75.43       55.39      8.25 o 
  -7   6   1      210.83      237.77     16.20 o 
  -6   6   1      157.20      137.66      8.40 o 
  -5   6   1       34.33       35.53      2.56 o 
  -4   6   1       81.92       77.54      4.04 o 
  -3   6   1      984.78      953.83     31.45 o 
  -2   6   1     2165.42     2150.58     74.39 o 
  -1   6   1      785.97      665.58     30.94 o 
   0   6   1      672.99      557.25     18.13 o 
   1   6   1      686.18      564.81     26.52 o 
   2   6   1     3077.61     3304.24    105.63 o 
   3   6   1      306.90      282.10      8.37 o 
   4   6   1       68.32       68.33      4.09 o 
   5   6   1       80.56       74.33      4.05 o 
   6   6   1        0.20        0.22      2.34 o 
   7   6   1       20.66       26.22      6.19 o 
   8   6   1        0.03        0.88      4.42 o 
   9   6   1        1.77       -4.12      4.12 o 
  -9   7   1        4.21        5.01      4.71 o 
  -8   7   1       46.73       43.31      7.37 o 
  -7   7   1      166.02      153.50     12.37 o 
  -6   7   1      483.57      457.86     25.34 o 
  -5   7   1        2.27       -1.44      1.69 o 
  -4   7   1     1140.93     1063.37     35.41 o 
  -3   7   1      138.09      118.96      5.24 o 
  -2   7   1       58.11       43.31      4.42 o 
  -1   7   1      318.55      272.83     13.55 o 
   0   7   1     1069.00      891.99     32.26 o 
   1   7   1       36.33       25.04      2.95 o 
   2   7   1        5.35        5.17      1.20 o 
   3   7   1     1287.35     1240.64     40.83 o 
   4   7   1       59.72       56.57      2.94 o 
   5   7   1      153.05      154.89      7.55 o 
   6   7   1      591.96      547.13     29.46 o 
   7   7   1       26.37       20.33      5.60 o 
   8   7   1       38.66       41.84      7.37 o 
   9   7   1        0.08       -0.59      4.71 o 
  -8   8   1      162.98      166.76     13.85 o 
  -7   8   1      449.85      456.39     26.22 o 
  -6   8   1       55.78       55.69      7.66 o 
  -5   8   1       27.17       35.36      5.60 o 
  -4   8   1       35.62       34.72      2.97 o 
  -3   8   1      898.74      825.30     27.38 o 
  -2   8   1     1184.93     1136.70     52.74 o 
  -1   8   1       92.58      101.94      6.19 o 
   1   8   1        0.43       -0.29      1.47 o 
   2   8   1      473.98      444.90     22.10 o 
   3   8   1       36.91       37.76      2.89 o 
   4   8   1      167.17      143.49     10.31 o 
   5   8   1        0.67       -1.47      2.95 o 
   6   8   1       35.46       27.40      5.60 o 
   7   8   1      382.71      414.55     24.45 o 
   8   8   1       62.83       51.56      8.54 o 
  -8   9   1      110.91      119.03     11.79 o 
  -7   9   1       12.60        8.25      4.71 o 
  -6   9   1        0.00       -2.95      2.95 o 
  -5   9   1       99.30       81.32      7.96 o 
  -4   9   1        0.36        2.95      2.36 o 
  -3   9   1        2.54        0.88      2.36 o 
  -2   9   1       21.28       11.20      2.95 o 
  -1   9   1      996.06      943.12     43.61 o 
   1   9   1     2587.90     2761.89    124.92 o 
   2   9   1      235.79      204.77     11.49 o 
   3   9   1       54.20       43.61      5.01 o 
   4   9   1        0.02       -1.77      2.36 o 
   5   9   1      150.25      154.39     11.20 o 
   6   9   1       61.56       51.27      7.37 o 
   7   9   1        3.71        1.18      4.12 o 
   8   9   1       63.63       47.73      8.25 o 
  -7  10   1      100.81      107.84     10.61 o 
  -6  10   1        6.74        5.89      3.83 o 
  -5  10   1      141.04      157.63     11.20 o 
  -4  10   1        0.93        1.18      2.65 o 
  -3  10   1      355.73      380.08     19.74 o 
  -2  10   1      173.60      163.52      9.72 o 
  -1  10   1        0.01       -1.77      1.77 o 
   1  10   1      464.79      501.76     24.16 o 
   2  10   1      293.27      327.63     17.09 o 
   3  10   1      106.36       81.91      6.78 o 
   4  10   1        0.00       -1.18      2.65 o 
   5  10   1      208.65      212.14     13.85 o 
   6  10   1       11.86       14.73      4.71 o 
   7  10   1       51.39       47.14      7.66 o 
  -6  11   1      194.40      248.38     16.50 o 
  -5  11   1       82.53       89.27      8.54 o 
  -4  11   1      175.56      218.91     13.55 o 
  -3  11   1        4.66        5.01      2.65 o 
  -2  11   1       38.25       40.36      4.42 o 
   2  11   1       55.47       62.17      5.60 o 
   3  11   1       54.89       43.90      5.30 o 
   4  11   1        3.82       -0.29      2.95 o 
   5  11   1        3.38       -0.88      3.24 o 
   6  11   1      295.90      365.05     21.80 o 
  -5  12   1        9.19        9.72      4.42 o 
  -4  12   1       10.47       23.57      4.42 o 
  -3  12   1       32.87       43.31      5.01 o 
  -2  12   1      147.36      176.78     10.31 o 
   2  12   1       21.68       28.58      4.12 o 
   3  12   1       95.51      130.23      9.43 o 
   4  12   1       76.20       83.09      7.96 o 
   5  12   1        2.22        0.29      3.83 o 
  -4  13   1        6.03        1.77      3.24 o 
  -3  13   1        3.60        4.12      2.95 o 
   3  13   1      128.26      176.78     11.79 o 
   4  13   1       70.17      101.65      9.13 o 
 -10   0   2      920.49     1068.05     55.10 o 
  -8   0   2       13.29        8.84      4.71 o 
  -6   0   2      672.46      714.78     35.95 o 
  -4   0   2     1899.21     2005.86     92.22 o 
  -2   0   2      744.99      842.87     35.80 o 
   0   0   2     7101.78     8624.44    275.42 o 
   2   0   2     2519.51     3071.20     98.54 o 
   4   0   2     1883.18     2116.65     97.82 o 
   6   0   2      527.75      583.96     30.94 o 
   8   0   2       63.45       40.95      7.96 o 
  10   0   2       60.99       92.81     12.37 o 
 -10   1   2        5.23        8.08      3.85 o 
  -9   1   2       38.20       42.59      5.60 o 
  -8   1   2        0.29       -4.22      5.01 o 
  -7   1   2      478.05      482.09     18.54 o 
  -6   1   2      762.81      750.84     26.46 o 
  -5   1   2       34.21       28.56      5.75 o 
  -4   1   2     1523.00     1570.47     42.02 o 
  -3   1   2      853.30      997.44     32.56 o 
  -2   1   2    28087.04    27513.45    837.99 o 
  -1   1   2     2070.14     1566.29     50.21 o 
   0   1   2      245.33      280.88     11.57 o 
   1   1   2      476.85      698.45     21.77 o 
   2   1   2     1068.34     1330.23     30.64 o 
   3   1   2     2390.22     2781.04     73.37 o 
   4   1   2      260.86      338.86     13.02 o 
   5   1   2      136.59      150.45      7.70 o 
   6   1   2     1175.97     1208.12     41.67 o 
   7   1   2      203.90      196.15     10.62 o 
   8   1   2      155.43      174.74     10.31 o 
   9   1   2        6.07        2.43      3.64 o 
  10   1   2       14.71       11.65      9.72 o 
 -10   2   2      160.05      166.13     10.31 o 
  -9   2   2       30.93       34.39      7.22 o 
  -8   2   2       19.33       14.49      3.64 o 
  -7   2   2        1.04        0.07      2.18 o 
  -6   2   2      172.34      163.46      8.12 o 
  -5   2   2     6249.93     6531.84    232.32 o 
  -4   2   2       19.66       24.73      2.09 o 
  -3   2   2        1.57       -0.65      0.92 o 
  -2   2   2     9780.73     9610.20    216.78 o 
  -1   2   2     3919.56     3364.47     87.43 o 
   0   2   2    10614.00    10088.25    227.31 o 
   1   2   2     2381.35     2433.49     55.02 o 
   2   2   2     1690.60     1910.51     43.61 o 
   3   2   2     1731.39     2084.70     55.23 o 
   4   2   2      433.50      484.12     14.29 o 
   5   2   2       34.54       43.99      5.01 o 
   6   2   2      156.51      153.26      8.64 o 
   7   2   2     1157.23     1128.08     39.68 o 
   8   2   2        4.29        7.18      3.52 o 
   9   2   2      136.82      137.21      9.48 o 
  10   2   2        3.65        0.81      3.94 o 
 -10   3   2        2.23        2.71      3.31 o 
  -9   3   2       23.48       41.92      5.20 o 
  -8   3   2       42.52       41.93      4.99 o 
  -7   3   2      158.53      168.11     15.76 o 
  -6   3   2       21.53        9.51      2.50 o 
  -5   3   2        0.21        0.83      1.37 o 
  -4   3   2     1585.89     1655.12     44.06 o 
  -3   3   2      501.46      514.79     14.34 o 
  -2   3   2     2239.89     2061.21     51.68 o 
  -1   3   2     1085.20      838.71     40.36 o 
   0   3   2      165.29      152.53      4.59 o 
   1   3   2      564.49      540.62     12.74 o 
   2   3   2     1414.85     1439.17     40.10 o 
   3   3   2     2355.55     2606.59     68.72 o 
   4   3   2      261.85      258.71      8.55 o 
   5   3   2       70.38       62.96      5.16 o 
   6   3   2       28.70       34.82     10.75 o 
   7   3   2      144.66      128.28      8.00 o 
   8   3   2       28.39       33.96      5.08 o 
   9   3   2       55.38       62.40      6.96 o 
  10   3   2       11.29        9.13      6.48 o 
 -10   4   2        4.23        5.60      5.01 o 
  -9   4   2        2.82        0.72      3.02 o 
  -8   4   2      128.12      119.97      7.59 o 
  -7   4   2      117.55      118.81      7.17 o 
  -6   4   2       98.46       84.07      5.61 o 
  -5   4   2       26.36       23.18      2.20 o 
  -4   4   2       69.00       42.70      2.59 o 
  -3   4   2      719.24      623.61     17.12 o 
  -2   4   2      646.80      630.03     33.45 o 
  -1   4   2     1468.38     1296.16     41.77 o 
   0   4   2      152.24      101.90      3.22 o 
   1   4   2     3312.02     3516.28     91.52 o 
   2   4   2        7.66       15.15      1.77 o 
   3   4   2     1874.63     2011.08     53.30 o 
   4   4   2      165.68      180.48     10.25 o 
   5   4   2       42.46       43.24      4.03 o 
   6   4   2      576.45      538.36     20.31 o 
   7   4   2      151.04      155.58     11.05 o 
   8   4   2      194.31      177.71     11.05 o 
   9   4   2        3.22       11.20      6.48 o 
 -10   5   2        1.65       -2.36      4.12 o 
  -9   5   2        0.02       -0.59      4.12 o 
  -8   5   2       72.49       50.38      7.66 o 
  -7   5   2      120.37      119.60      7.17 o 
  -6   5   2       22.39       10.96      3.09 o 
  -5   5   2        9.84        8.34      1.72 o 
  -4   5   2       64.52       74.27      3.37 o 
  -3   5   2     2458.06     2143.69     69.17 o 
  -2   5   2      383.87      328.29     27.55 o 
  -1   5   2       82.41       96.77      4.86 o 
   0   5   2     3870.94     4165.42    219.35 o 
   1   5   2      960.33      946.40     25.17 o 
   2   5   2      814.14      811.86     55.69 o 
   3   5   2       25.67       17.97      1.72 o 
   4   5   2       81.35       70.26      3.73 o 
   5   5   2       13.44       11.66      1.96 o 
   6   5   2      491.81      464.51     17.90 o 
   7   5   2        7.95        7.99      2.97 o 
   8   5   2        5.23       -4.12      4.12 o 
   9   5   2      124.68      121.09     13.55 o 
  -9   6   2       64.06       63.05      9.13 o 
  -8   6   2       14.34       20.04      5.60 o 
  -7   6   2       12.61        5.60      4.12 o 
  -6   6   2        3.17       -1.60      2.12 o 
  -5   6   2        4.47        5.27      1.37 o 
  -4   6   2      324.46      317.73     15.81 o 
  -3   6   2      146.64      107.29      6.63 o 
  -2   6   2     1364.72     1296.68     59.81 o 
  -1   6   2     1465.43     1352.66     61.87 o 
   0   6   2      347.02      344.00     11.67 o 
   1   6   2     2230.95     2131.27     55.68 o 
   2   6   2      289.16      252.01     16.79 o 
   3   6   2        4.71        3.65      1.77 o 
   4   6   2        0.43       -0.44      1.13 o 
   5   6   2      135.85      133.77      5.76 o 
   6   6   2      327.33      337.35     13.83 o 
   7   6   2      243.60      204.48     15.03 o 
   8   6   2       49.23       56.57      8.84 o 
   9   6   2        2.89       -0.59      5.01 o 
  -9   7   2        0.02        1.18      4.42 o 
  -8   7   2       55.45       58.63      8.25 o 
  -7   7   2       26.73       19.74      5.30 o 
  -6   7   2       17.77       17.68      5.01 o 
  -5   7   2      585.14      501.89     39.48 o 
  -4   7   2      188.69      194.75      8.09 o 
  -3   7   2       35.58       33.03      3.54 o 
  -2   7   2      863.68      908.06     42.72 o 
  -1   7   2      852.61      784.31     36.53 o 
   0   7   2      287.87      307.97     10.63 o 
   1   7   2      922.93      876.30     28.75 o 
   2   7   2        5.56        3.40      1.34 o 
   3   7   2       27.05       31.96      2.76 o 
   4   7   2      105.47       98.33      5.75 o 
   5   7   2     1094.10      997.63     49.20 o 
   6   7   2      123.26      133.47     11.20 o 
   7   7   2       81.46       80.14      9.72 o 
   8   7   2       20.33        7.96      5.30 o 
   9   7   2      144.02      154.98     14.73 o 
  -9   8   2       14.02       10.61      5.30 o 
  -8   8   2       68.37       67.47      9.13 o 
  -7   8   2       46.04       35.65      7.07 o 
  -6   8   2       65.18       64.82      7.96 o 
  -5   8   2       27.51       25.04      4.71 o 
  -4   8   2      309.00      327.04     18.27 o 
  -3   8   2     1410.38     1322.02     61.87 o 
  -2   8   2       87.85       76.31      6.19 o 
  -1   8   2       62.71       53.42      3.02 o 
   0   8   2       40.23       43.86      4.94 o 
   1   8   2       17.64       21.55      2.95 o 
   2   8   2      369.09      382.56     13.43 o 
   3   8   2      278.14      283.06     11.79 o 
   4   8   2      372.47      355.03     19.74 o 
   5   8   2      254.57      246.61     15.62 o 
   6   8   2        1.91        0.00      3.83 o 
   7   8   2      275.59      288.15     19.15 o 
   8   8   2       76.13       80.43     10.61 o 
  -8   9   2       39.25       27.40      6.48 o 
  -7   9   2        4.95        0.88      3.83 o 
  -6   9   2       36.66       33.88      5.89 o 
  -5   9   2        0.01       -1.47      2.65 o 
  -4   9   2        0.07        3.83      2.65 o 
  -3   9   2      870.09      874.77     41.84 o 
  -2   9   2        2.44        0.00      2.06 o 
  -1   9   2       27.86       20.66      3.09 o 
   0   9   2     2310.16     2435.20    128.75 o 
   1   9   2      435.35      437.24     21.51 o 
   2   9   2        5.92        7.07      2.65 o 
   3   9   2        8.53        7.96      3.24 o 
   4   9   2      290.98      299.35     17.38 o 
   5   9   2        2.24        2.36      3.54 o 
   6   9   2       24.27       24.75      5.89 o 
   7   9   2       21.29        8.54      5.01 o 
  -7  10   2       44.56       35.06      6.78 o 
  -6  10   2       14.93       13.85      4.42 o 
  -5  10   2        2.90        2.06      3.24 o 
  -4  10   2      304.84      302.88     17.09 o 
  -3  10   2      113.56      129.05      8.84 o 
  -2  10   2       39.15       39.48      4.42 o 
  -1  10   2      559.64      545.66     25.93 o 
   1  10   2       26.14       27.99      3.24 o 
   2  10   2      192.01      201.53     11.79 o 
   3  10   2      135.29      156.16     10.31 o 
   4  10   2       68.46       63.94      7.07 o 
   5  10   2       21.46       31.53      5.60 o 
   6  10   2        6.66       -0.59      3.83 o 
   7  10   2       78.18      101.06     11.20 o 
  -6  11   2        0.00       -3.54      3.54 o 
  -5  11   2       44.68       45.08      6.19 o 
  -4  11   2       26.31       19.45      4.12 o 
  -3  11   2       60.33       78.37      6.78 o 
  -2  11   2       52.26       66.29      5.60 o 
  -1  11   2      166.40      165.88      9.13 o 
   1  11   2       23.83       27.40      3.24 o 
   2  11   2       25.54       25.34      3.83 o 
   3  11   2       12.45       14.14      3.83 o 
   4  11   2        3.58        1.18      3.24 o 
   5  11   2      209.18      236.00     15.32 o 
   6  11   2       24.30       25.93      5.89 o 
  -5  12   2       29.64       19.45      5.01 o 
  -4  12   2        0.14       -1.77      2.95 o 
  -3  12   2       71.87       78.67      6.78 o 
  -2  12   2       46.57       50.97      5.01 o 
   2  12   2       99.13      122.57      8.54 o 
   3  12   2       11.05       10.02      3.54 o 
   4  12   2      112.58      140.54     11.20 o 
   5  12   2       10.20       20.04      5.30 o 
  -4  13   2       12.63       12.67      3.83 o 
  -3  13   2       65.11       82.79      7.07 o 
   3  13   2       38.82       48.03      5.89 o 
  -9   0   3        7.86       14.44      5.60 o 
  -7   0   3        0.23        0.00      3.24 o 
  -5   0   3       73.37       68.65      6.48 o 
  -3   0   3     1352.68     1398.24     45.63 o 
  -1   0   3    14803.79    13723.74    438.03 o 
   1   0   3    20186.38    25334.90    806.89 o 
   3   0   3     4286.47     5399.75    244.55 o 
   5   0   3     3297.80     3395.65    156.16 o 
   7   0   3       26.98       13.26      5.60 o 
   9   0   3       28.80       46.26      8.84 o 
 -10   1   3        5.56        6.98      6.63 o 
  -9   1   3        0.23       -2.65      2.65 o 
  -8   1   3       12.31        5.40      3.10 o 
  -7   1   3      587.20      569.37     21.15 o 
  -6   1   3       76.38       84.12      5.52 o 
  -5   1   3      669.49      677.35     23.65 o 
  -4   1   3     1135.23     1182.13     31.92 o 
  -3   1   3     8235.80     8190.63    218.24 o 
  -2   1   3    10786.28     9824.72    525.94 o 
  -1   1   3     4251.75     4170.14    235.60 o 
   0   1   3     5816.41     6403.17    250.40 o 
   1   1   3      287.78      325.95      9.82 o 
   2   1   3     7963.16    10106.21    227.09 o 
   3   1   3     1044.19     1225.30     33.23 o 
   4   1   3       14.26       24.15      3.02 o 
   5   1   3     1207.87     1312.81     44.48 o 
   6   1   3      502.39      504.71     19.69 o 
   7   1   3      911.46      932.78     33.75 o 
   8   1   3      441.88      469.22     19.79 o 
   9   1   3      163.49      170.01     10.94 o 
  10   1   3       49.41       60.18     15.17 o 
 -10   2   3        7.13        3.30      3.43 o 
  -9   2   3       53.68       48.41      5.40 o 
  -8   2   3      151.53      140.03      8.23 o 
  -7   2   3      164.23      180.95      9.06 o 
  -6   2   3      244.84      235.21     10.31 o 
  -5   2   3       81.88       74.52      5.10 o 
  -4   2   3      926.60      881.80     24.21 o 
  -3   2   3        2.63        1.47      0.85 o 
  -2   2   3     2478.54     2188.29     85.98 o 
  -1   2   3      165.66      130.99      5.87 o 
   0   2   3     9351.88     9162.40    293.52 o 
   1   2   3     1307.44     1522.67     34.91 o 
   2   2   3      373.52      506.96     14.40 o 
   3   2   3      521.38      658.73     18.71 o 
   4   2   3      214.68      207.18      9.06 o 
   5   2   3        1.19        0.07      2.18 o 
   6   2   3     2933.04     3088.18    101.25 o 
   7   2   3       71.31       76.27      6.77 o 
   8   2   3      249.90      209.57     11.56 o 
   9   2   3       54.75       42.29      6.14 o 
  10   2   3       67.97       88.71      8.75 o 
 -10   3   3      146.73      156.74     13.85 o 
  -9   3   3        0.43        0.22      3.39 o 
  -8   3   3      259.60      266.05     18.71 o 
  -7   3   3      261.18      249.18     18.56 o 
  -6   3   3      831.31      805.70     28.12 o 
  -5   3   3       16.30       16.26      2.50 o 
  -4   3   3        0.12        1.49      2.36 o 
  -3   3   3      505.22      617.55     29.17 o 
  -2   3   3     1095.17      847.83     22.74 o 
  -1   3   3    12255.41    11155.58    290.66 o 
   0   3   3     9616.77     9491.23    214.12 o 
   1   3   3     3802.66     4114.59     92.77 o 
   2   3   3      643.47      584.04     23.35 o 
   3   3   3     1052.03     1171.66     31.86 o 
   4   3   3      105.50      124.87     10.02 o 
   5   3   3        1.31       -1.23      2.26 o 
   6   3   3       80.24       79.58      6.29 o 
   7   3   3      150.24      135.89      8.53 o 
   8   3   3        5.63        5.81      3.64 o 
   9   3   3        0.71       -3.98      3.98 o 
 -10   4   3        1.10        5.30      5.01 o 
  -9   4   3      131.12      116.97     11.20 o 
  -8   4   3      186.06      182.27      9.48 o 
  -7   4   3        0.04        2.54      2.39 o 
  -6   4   3       18.90       19.82      3.10 o 
  -5   4   3      759.75      746.87     21.03 o 
  -4   4   3      115.88       90.49      4.44 o 
  -3   4   3       20.17       19.86      1.58 o 
  -2   4   3     2231.29     2085.36     54.60 o 
  -1   4   3      772.10      579.94     13.48 o 
   0   4   3     1161.09     1139.38     30.11 o 
   1   4   3     3782.93     3838.36     86.59 o 
   2   4   3       85.69      107.20      5.75 o 
   3   4   3      223.19      264.62      8.50 o 
   4   4   3     2827.87     3041.80     80.52 o 
   5   4   3      210.24      227.85     10.30 o 
   6   4   3      267.98      241.90     11.23 o 
   7   4   3      266.06      253.98     12.18 o 
   8   4   3      226.99      205.48     11.23 o 
   9   4   3        1.85        2.06      5.30 o 
 -10   5   3        1.89        2.95      4.71 o 
  -9   5   3       66.00       65.11      9.13 o 
  -8   5   3        1.19        1.77      3.83 o 
  -7   5   3      251.27      246.96     11.13 o 
  -6   5   3      748.46      728.36     25.62 o 
  -5   5   3      461.75      457.79     14.15 o 
  -4   5   3      909.59      895.16     24.49 o 
  -3   5   3      277.96      187.03      8.53 o 
  -2   5   3       17.14       11.05      1.02 o 
  -1   5   3     2090.85     2034.92     45.96 o 
   0   5   3     2000.27     2040.62     53.47 o 
   1   5   3     1554.49     1801.08     47.52 o 
   2   5   3        3.23        2.41      1.20 o 
   3   5   3      485.60      515.61     19.58 o 
   4   5   3      396.48      403.44     12.35 o 
   5   5   3      571.76      551.81     20.29 o 
   6   5   3      302.31      275.84     14.44 o 
   7   5   3       78.78       62.86      5.82 o 
   8   5   3      341.67      372.42     24.16 o 
   9   5   3       27.51       22.98      7.37 o 
  -9   6   3        0.77        1.18      4.42 o 
  -8   6   3      210.62      199.76     14.73 o 
  -7   6   3       21.21       18.86      5.01 o 
  -6   6   3      272.77      248.41     10.60 o 
  -5   6   3      378.60      376.88     11.44 o 
  -4   6   3       32.00       27.78      2.07 o 
  -3   6   3        0.12        0.71      1.33 o 
  -2   6   3      390.47      412.19     20.62 o 
  -1   6   3        0.28        1.57      0.85 o 
   0   6   3      237.47      228.50      6.72 o 
   1   6   3       53.41       57.40      3.52 o 
   2   6   3      166.85      132.94     14.01 o 
   3   6   3        0.40       -1.69      1.69 o 
   4   6   3      286.94      295.09      9.56 o 
   5   6   3      208.48      199.87      9.35 o 
   6   6   3       30.29       32.30      4.03 o 
   7   6   3        0.95       -4.12      4.12 o 
   8   6   3       11.93       11.79      5.60 o 
   9   6   3       67.68       83.68     11.79 o 
  -9   7   3       18.41       18.27      5.89 o 
  -8   7   3      126.11      140.54     12.08 o 
  -7   7   3        1.81       -3.24      3.24 o 
  -6   7   3        0.59       -2.06      2.95 o 
  -5   7   3       52.73       50.82      3.96 o 
  -4   7   3     1648.01     1577.52     41.95 o 
  -3   7   3       10.06       11.20      2.95 o 
  -2   7   3       94.88       88.98      6.48 o 
  -1   7   3     1189.56     1025.30     29.93 o 
   0   7   3        2.21        1.62      1.25 o 
   1   7   3       35.47       23.38      2.36 o 
   2   7   3      571.60      609.23     16.89 o 
   3   7   3      147.00      179.13      7.79 o 
   4   7   3      236.00      220.46     18.41 o 
   5   7   3      141.36      161.75     12.37 o 
   6   7   3       20.01       20.62      5.30 o 
   7   7   3       10.31        5.60      4.71 o 
   8   7   3      131.92      119.62     12.37 o 
  -9   8   3       10.47       12.67      5.30 o 
  -8   8   3       38.20       47.14      7.96 o 
  -7   8   3       39.38       37.42      6.78 o 
  -6   8   3       14.68        9.43      4.42 o 
  -5   8   3      212.45      211.55     13.55 o 
  -4   8   3       25.19       27.99      5.01 o 
  -3   8   3      561.87      540.36     27.11 o 
  -2   8   3      314.23      311.13     16.50 o 
  -1   8   3       12.71       14.14      1.76 o 
   0   8   3       79.12       69.29      4.71 o 
   1   8   3      168.72      171.89      6.98 o 
   2   8   3        2.80        3.38      2.06 o 
   3   8   3      283.92      278.72     16.20 o 
   4   8   3      479.14      441.66     24.16 o 
   5   8   3       12.79        8.84      4.12 o 
   6   8   3       28.78       19.15      5.60 o 
   7   8   3      352.23      323.21     20.92 o 
   8   8   3       12.58       11.49      5.89 o 
  -8   9   3        0.18       -1.18      4.12 o 
  -7   9   3       79.11      106.95     10.31 o 
  -6   9   3       31.33       32.12      5.89 o 
  -5   9   3       61.19       60.40      7.07 o 
  -4   9   3       62.91       60.99      6.48 o 
  -3   9   3        1.12       -2.06      2.36 o 
  -2   9   3       30.60       33.29      4.12 o 
  -1   9   3      174.93      177.83      7.29 o 
   0   9   3        1.61        0.71      1.12 o 
   1   9   3      179.80      163.65      6.77 o 
   2   9   3       11.76       10.31      3.24 o 
   3   9   3      241.27      251.03     15.03 o 
   4   9   3        1.33        5.30      3.24 o 
   5   9   3       96.23      107.54     10.02 o 
   6   9   3      245.85      225.98     15.91 o 
   7   9   3       27.97       20.92      6.19 o 
  -7  10   3        1.91       -3.83      3.83 o 
  -6  10   3      147.14      167.65     12.67 o 
  -5  10   3       18.53       17.97      4.42 o 
  -4  10   3       14.85       15.32      4.12 o 
  -3  10   3       95.27       98.11      7.96 o 
  -2  10   3      210.74      244.25     13.55 o 
  -1  10   3      918.16      961.68     45.08 o 
   0  10   3        0.09        0.00      2.36 o 
   1  10   3       31.49       30.94      3.83 o 
   2  10   3        0.60        2.06      2.36 o 
   3  10   3        8.93        7.37      3.24 o 
   4  10   3        0.00        1.47      3.24 o 
   5  10   3       60.26       63.05      7.96 o 
   6  10   3       19.47       11.49      5.30 o 
   7  10   3      146.40      146.14     12.96 o 
  -6  11   3        3.42       -3.83      3.83 o 
  -5  11   3        8.97        7.37      3.83 o 
  -4  11   3      166.53      185.32     12.08 o 
  -3  11   3      100.30       98.70      7.96 o 
  -2  11   3       84.21       95.46      7.37 o 
  -1  11   3      306.60      319.97     16.50 o 
   1  11   3        6.13        5.60      2.06 o 
   2  11   3        0.32        1.77      2.65 o 
   3  11   3      269.96      327.63     18.56 o 
   4  11   3       60.75       62.17      7.37 o 
   5  11   3      153.12      155.27     12.67 o 
   6  11   3        0.03        6.48      4.42 o 
  -5  12   3        0.34       -0.88      3.24 o 
  -4  12   3        6.61       11.79      3.83 o 
  -3  12   3        2.89        3.83      2.95 o 
  -2  12   3       21.12       25.93      3.83 o 
  -1  12   3        0.38        0.29      2.06 o 
   1  12   3       11.55        6.48      2.36 o 
   2  12   3       29.22       39.78      5.01 o 
   3  12   3       13.76       15.32      4.12 o 
   4  12   3      302.82      406.59     22.98 o 
   5  12   3        5.22        7.37      4.42 o 
  -4  13   3       24.34       28.87      4.71 o 
  -3  13   3       98.07      114.02      8.54 o 
   3  13   3       63.32       78.37      7.96 o 
 -10   0   4       46.36       48.61      8.54 o 
  -8   0   4      104.75      120.21     10.90 o 
  -6   0   4      499.39      515.61     26.81 o 
  -4   0   4      488.02      534.76     26.52 o 
  -2   0   4     6743.59     6108.52    354.30 o 
   0   0   4     8077.03     9693.86    308.55 o 
   2   0   4     2462.71     3389.61    109.06 o 
   4   0   4     1429.64     1586.90     74.84 o 
   6   0   4       10.33        9.43      5.01 o 
   8   0   4       58.06       55.69      9.43 o 
 -10   1   4        4.06        2.89      3.52 o 
  -9   1   4       36.15       30.48      4.68 o 
  -8   1   4      320.41      298.49     13.23 o 
  -7   1   4      298.65      297.15     12.71 o 
  -6   1   4       77.89       84.56      5.42 o 
  -5   1   4       31.09       20.52      2.95 o 
  -4   1   4      369.62      350.19     12.92 o 
  -3   1   4      382.75      340.49     17.83 o 
  -2   1   4     3717.33     3453.49    192.25 o 
  -1   1   4      162.02      173.25     13.74 o 
   0   1   4      489.36      611.15     32.15 o 
   1   1   4      182.78      209.57      5.93 o 
   2   1   4      170.33      223.26      7.43 o 
   3   1   4      150.75      251.99     10.42 o 
   4   1   4      114.96       97.87      6.03 o 
   5   1   4      386.94      388.90     15.73 o 
   6   1   4      534.89      555.53     21.56 o 
   7   1   4      282.75      257.06     12.81 o 
   8   1   4      138.75      142.39      9.69 o 
   9   1   4       37.22       38.11      8.25 o 
 -10   2   4        2.58        4.27      3.33 o 
  -9   2   4        0.13       -2.39      2.39 o 
  -8   2   4      236.57      247.35     11.56 o 
  -7   2   4      152.90      146.75      8.02 o 
  -6   2   4       50.94       42.47      4.15 o 
  -5   2   4        3.54        7.22      2.29 o 
  -4   2   4        1.25        3.84      1.30 o 
  -3   2   4      841.91      728.34     24.48 o 
  -2   2   4     4410.68     4039.47     98.05 o 
  -1   2   4      294.75      273.92     14.29 o 
   0   2   4      418.24      394.35     14.16 o 
   1   2   4      273.46      303.89      9.24 o 
   2   2   4       92.75       75.06      3.68 o 
   3   2   4      160.39      178.29      8.02 o 
   4   2   4       71.04       65.40      6.92 o 
   5   2   4     3585.32     3678.93    119.59 o 
   6   2   4     1342.97     1360.48     46.87 o 
   7   2   4        6.10       10.13      3.73 o 
   8   2   4      165.86      151.51     10.00 o 
   9   2   4      316.69      294.95     15.09 o 
 -10   3   4        3.05        2.36      4.71 o 
  -9   3   4        2.24        2.01      2.81 o 
  -8   3   4       77.67       92.27      6.67 o 
  -7   3   4      184.26      220.34     10.21 o 
  -6   3   4        9.13        8.76      2.39 o 
  -5   3   4        5.61        3.93      1.84 o 
  -4   3   4     1875.21     1829.03     48.71 o 
  -3   3   4     3428.37     3628.56    116.25 o 
  -2   3   4      942.37      907.59     31.94 o 
  -1   3   4     1614.60     1610.66     42.53 o 
   0   3   4      230.49      258.39      7.31 o 
   1   3   4     5529.75     6200.39    161.26 o 
   2   3   4     1518.18     1820.00     48.54 o 
   3   3   4      451.99      578.17     16.84 o 
   4   3   4        7.96       11.49      4.12 o 
   5   3   4       78.13       74.06      5.91 o 
   6   3   4       35.90       27.28      4.24 o 
   7   3   4        0.02        1.05      3.02 o 
   8   3   4      105.92      105.93      8.84 o 
   9   3   4      126.45      139.07     10.30 o 
 -10   4   4        8.26       26.52      6.78 o 
  -9   4   4        1.49       -0.88      3.54 o 
  -8   4   4        6.10        7.81      2.92 o 
  -7   4   4     1086.03     1092.43     37.71 o 
  -6   4   4      324.50      315.76     12.70 o 
  -5   4   4      685.54      671.73     19.66 o 
  -4   4   4     1829.91     1890.41     50.24 o 
  -3   4   4     1555.79     1292.38     42.29 o 
  -2   4   4      278.77      229.48      7.71 o 
  -1   4   4      258.66      214.88      6.65 o 
   0   4   4     4560.40     4712.80    122.82 o 
   1   4   4      604.49      602.52     16.84 o 
   2   4   4     1120.26     1138.28     30.90 o 
   3   4   4       67.90       77.39      4.06 o 
   4   4   4       92.77       97.49      6.14 o 
   5   4   4     1276.79     1304.92     44.48 o 
   6   4   4     1065.07     1078.66     37.91 o 
   7   4   4       34.23       26.77      4.57 o 
   8   4   4       93.91       91.14      7.81 o 
   9   4   4       36.16       40.66      8.84 o 
 -10   5   4       46.47       45.67      7.96 o 
  -9   5   4        0.01       -3.24      3.24 o 
  -8   5   4       61.94       70.71      8.84 o 
  -7   5   4      115.01      106.78      6.77 o 
  -6   5   4      201.88      176.38     12.52 o 
  -5   5   4      454.21      431.55     12.92 o 
  -4   5   4     2169.82     2067.34     54.83 o 
  -3   5   4      301.03      295.15     10.81 o 
  -2   5   4       93.86      101.05      3.23 o 
  -1   5   4      169.06      168.75      6.92 o 
   0   5   4     2307.92     2341.07     75.52 o 
   1   5   4     3582.74     4025.07    105.07 o 
   2   5   4      534.39      574.64     20.93 o 
   3   5   4      457.37      472.33     14.00 o 
   4   5   4        3.41        2.34      1.55 o 
   5   5   4       17.35       18.81      3.40 o 
   6   5   4      186.25      192.88      9.88 o 
   7   5   4      618.26      624.59     24.05 o 
   8   5   4       82.81       82.79     11.20 o 
   9   5   4        1.71       -5.01      5.01 o 
  -9   6   4       85.72       88.68     10.61 o 
  -8   6   4       92.18       91.34     10.02 o 
  -7   6   4       82.11       84.85      8.84 o 
  -6   6   4        1.41        1.26      2.18 o 
  -5   6   4        2.12        0.01      1.37 o 
  -4   6   4       49.88       41.73      3.26 o 
  -2   6   4     1290.99     1157.45     26.66 o 
  -1   6   4     2228.89     1971.12     72.63 o 
   0   6   4      487.46      478.29     16.67 o 
   1   6   4        5.14        3.77      1.44 o 
   2   6   4      390.54      383.12     11.39 o 
   3   6   4     1174.94     1170.44     32.03 o 
   4   6   4      531.39      514.00     15.41 o 
   5   6   4       10.49        2.64      2.55 o 
   6   6   4       16.77        7.96      4.71 o 
   7   6   4        0.24        0.00      4.42 o 
   8   6   4       20.78       15.62      6.48 o 
  -9   7   4       39.93       43.90      7.96 o 
  -8   7   4        0.61        2.36      3.83 o 
  -7   7   4       12.32        6.78      3.83 o 
  -6   7   4       47.28       42.43      6.48 o 
  -5   7   4     2637.12     2509.98    116.38 o 
  -4   7   4       10.27        3.24      1.78 o 
  -3   7   4      404.00      407.48     21.21 o 
  -2   7   4      502.59      450.05     25.04 o 
  -1   7   4      725.77      618.30     20.94 o 
   0   7   4       29.22       37.42      2.92 o 
   1   7   4      229.53      229.99      9.16 o 
   2   7   4      112.54       97.03     10.39 o 
   3   7   4       45.14       48.88      4.59 o 
   4   7   4      172.33      141.80      7.96 o 
   5   7   4      422.78      419.85     24.16 o 
   6   7   4      175.55      149.08     12.67 o 
   7   7   4      259.16      230.70     16.79 o 
   8   7   4       17.37       19.45      7.07 o 
  -8   8   4       34.16       21.21      5.89 o 
  -7   8   4       40.13       39.78      6.78 o 
  -6   8   4      456.11      467.58     25.93 o 
  -5   8   4      183.46      180.02     12.08 o 
  -4   8   4      104.23      123.75      9.43 o 
  -3   8   4      719.06      633.76     31.53 o 
  -2   8   4      967.86      926.32     30.94 o 
  -1   8   4      235.77      217.13      7.36 o 
   0   8   4       41.45       40.90      6.19 o 
   1   8   4        1.13        1.77      1.46 o 
   2   8   4       15.73       10.75      2.05 o 
   3   8   4      920.63      927.51     45.37 o 
   4   8   4        0.43       -0.29      3.24 o 
   5   8   4       14.23       12.37      5.01 o 
   6   8   4       80.45       70.12      9.13 o 
   7   8   4       48.92       44.78      8.25 o 
   8   8   4       73.74       78.37     10.61 o 
  -8   9   4        7.06        7.07      4.71 o 
  -7   9   4       71.00       73.07      9.13 o 
  -6   9   4       30.29       32.70      5.89 o 
  -5   9   4       64.40       64.82      7.37 o 
  -4   9   4       36.67       38.30      5.30 o 
  -3   9   4       55.11       59.52      6.19 o 
  -2   9   4      123.09      130.82      8.84 o 
  -1   9   4        3.31        3.24      1.47 o 
   0   9   4     1108.18     1074.53     50.09 o 
   1   9   4       13.83       18.27      3.54 o 
   2   9   4      445.24      518.55     26.52 o 
   3   9   4        1.69        3.24      2.95 o 
   4   9   4      236.69      276.96     17.09 o 
   5   9   4       55.95       41.54      7.07 o 
   6   9   4       27.27       27.11      6.48 o 
   7   9   4        1.14        3.83      5.01 o 
  -7  10   4       19.53       19.15      5.60 o 
  -6  10   4        1.38       -0.29      3.54 o 
  -5  10   4        0.03       -1.77      2.95 o 
  -4  10   4       15.98       17.97      4.12 o 
  -3  10   4      118.34      110.78      8.54 o 
  -2  10   4      383.29      398.64     20.92 o 
  -1  10   4      930.56     1097.51     51.56 o 
   0  10   4      361.17      351.54     17.97 o 
   1  10   4       11.51        8.54      2.65 o 
   2  10   4       27.13       21.80      4.12 o 
   3  10   4      136.45      180.90     12.37 o 
   4  10   4      421.53      409.54     22.98 o 
   5  10   4       17.77       17.09      5.30 o 
   6  10   4      102.05       85.15     10.31 o 
  -6  11   4       11.35       19.45      5.60 o 
  -5  11   4      295.66      359.75     20.92 o 
  -4  11   4       33.06       30.35      5.30 o 
  -3  11   4        3.19        2.95      3.24 o 
  -2  11   4       90.12       92.22      7.66 o 
  -1  11   4        4.36        0.00      2.65 o 
   0  11   4        1.18        0.96      1.55 o 
   2  11   4        6.11       10.02      3.54 o 
   3  11   4       16.98       15.91      4.12 o 
   4  11   4        2.99        4.42      3.83 o 
   5  11   4      107.06      104.30     10.31 o 
  -5  12   4       15.12       19.74      5.01 o 
  -4  12   4       16.97       18.86      4.42 o 
  -3  12   4       24.63       27.99      4.71 o 
  -2  12   4       24.82       32.41      4.42 o 
  -1  12   4       94.90      121.98      8.25 o 
   0  12   4       38.05       33.29      3.83 o 
   1  12   4       83.76       91.34      7.07 o 
   2  12   4      216.26      293.16     16.50 o 
   3  12   4      142.92      187.09     12.67 o 
   4  12   4       38.29       58.04      7.66 o 
  -3  13   4        0.10        4.12      2.95 o 
  -9   0   5      212.27      249.85     17.38 o 
  -7   0   5      293.13      291.98     17.68 o 
  -5   0   5      871.11      963.45     46.55 o 
  -3   0   5       65.89       60.69      5.30 o 
  -1   0   5      284.38      278.44     22.24 o 
   1   0   5     9227.91    12627.10    567.76 o 
   3   0   5      207.78      248.97     15.03 o 
   5   0   5      908.32     1000.28     50.09 o 
   7   0   5      127.15       87.21     10.90 o 
   9   0   5        4.93        2.36      5.60 o 
 -10   1   5        1.96       -1.18      2.92 o 
  -9   1   5        4.14        1.68      2.89 o 
  -8   1   5        4.31        0.73      2.60 o 
  -7   1   5      795.08      807.29     28.75 o 
  -6   1   5      185.14      195.20      8.96 o 
  -5   1   5      182.15      172.05      7.81 o 
  -4   1   5     1823.72     1954.57     63.86 o 
  -3   1   5     2409.74     2343.56     75.73 o 
  -2   1   5      822.51      798.89     85.30 o 
  -1   1   5      293.63      268.53     12.54 o 
   0   1   5       83.02      137.09      6.83 o 
   1   1   5     2496.72     3330.98     87.49 o 
   2   1   5     3519.26     4600.51    147.92 o 
   3   1   5      158.96      233.34     10.10 o 
   4   1   5      218.78      242.02     10.73 o 
   5   1   5      554.81      568.04     21.66 o 
   6   1   5       67.83       49.78      5.73 o 
   7   1   5      330.85      297.01     14.27 o 
   8   1   5        8.78       11.79      4.58 o 
   9   1   5       71.18       81.20      8.44 o 
 -10   2   5        9.72       20.08      4.38 o 
  -9   2   5        3.12        1.47      2.71 o 
  -8   2   5       11.31        7.96      3.13 o 
  -7   2   5      326.00      333.80     13.85 o 
  -6   2   5      482.60      456.33     29.02 o 
  -5   2   5      141.13      131.96      7.66 o 
  -4   2   5     5999.76     5839.22    186.57 o 
  -3   2   5      159.78      195.03      7.92 o 
  -2   2   5      714.90      700.77     90.89 o 
  -1   2   5     2341.32     2540.66    107.91 o 
   0   2   5       57.83       31.33      2.15 o 
   1   2   5      765.63      997.35     27.33 o 
   2   2   5      379.09      516.73     18.75 o 
   3   2   5      978.60      976.20     33.65 o 
   4   2   5       73.33       77.37      8.40 o 
   5   2   5      200.30      205.50     16.06 o 
   6   2   5      414.15      426.27     20.77 o 
   7   2   5      194.68      194.34     11.13 o 
   8   2   5      394.47      381.04     17.49 o 
   9   2   5        1.42        0.00      3.96 o 
 -10   3   5        0.88       -3.83      3.83 o 
  -9   3   5        6.51        5.45      3.13 o 
  -8   3   5       47.34       56.35      5.40 o 
  -7   3   5        1.87       -0.87      2.18 o 
  -6   3   5      178.42      174.77      9.28 o 
  -5   3   5        2.56        7.37      3.24 o 
  -4   3   5      384.98      355.54     13.33 o 
  -3   3   5      174.81      128.28      5.93 o 
  -2   3   5       98.35       86.32     13.55 o 
  -1   3   5      116.54      132.88      4.82 o 
   0   3   5     1879.92     1897.72     50.29 o 
   1   3   5      115.15       98.54      4.97 o 
   2   3   5      232.49      289.55      9.35 o 
   3   3   5     2301.05     2662.93     86.88 o 
   4   3   5     2175.17     2165.68     71.67 o 
   5   3   5       50.26       40.38      4.79 o 
   6   3   5     1155.09     1118.30     39.58 o 
   7   3   5       25.36       17.99      6.33 o 
   8   3   5       70.03       56.47      6.63 o 
   9   3   5       45.82       40.01      6.24 o 
 -10   4   5        0.12       -0.59      4.12 o 
  -9   4   5       53.98       70.42      9.13 o 
  -8   4   5       19.22       21.93      3.73 o 
  -7   4   5        2.99       -2.92      2.95 o 
  -6   4   5       11.03        9.75      2.60 o 
  -5   4   5      472.23      392.14     15.17 o 
  -4   4   5      884.15      777.02     26.56 o 
  -3   4   5      471.91      435.10     15.41 o 
  -2   4   5     3700.87     3575.53    113.72 o 
  -1   4   5      120.30      141.05      6.35 o 
   0   4   5     1127.39     1256.61     33.79 o 
   1   4   5      931.90     1019.12     27.90 o 
   2   4   5        0.18        1.22      1.38 o 
   3   4   5       14.92        9.24      2.47 o 
   4   4   5      774.46      766.05     27.39 o 
   5   4   5        8.27        9.27      3.10 o 
   6   4   5        0.42        0.68      3.02 o 
   7   4   5      236.64      218.16     16.79 o 
   8   4   5      338.59      354.53     16.55 o 
   9   4   5       17.63       19.45      7.66 o 
 -10   5   5       12.87       16.50      5.60 o 
  -9   5   5        0.35       -0.29      3.83 o 
  -8   5   5        4.51        6.48      4.12 o 
  -7   5   5        5.35        6.18      3.98 o 
  -6   5   5      656.86      642.47     23.01 o 
  -5   5   5      373.85      348.97     13.43 o 
  -4   5   5      225.44      222.74      9.14 o 
  -3   5   5       46.04       44.72      3.31 o 
  -2   5   5       13.26        6.31      1.02 o 
  -1   5   5      379.08      418.88     14.90 o 
   0   5   5       49.75       49.71      5.75 o 
   1   5   5     1467.16     1552.46     41.62 o 
   2   5   5      237.11      232.57      8.36 o 
   3   5   5       77.40       69.44      4.19 o 
   4   5   5       60.36       54.75      4.89 o 
   5   5   5      876.50      836.80     29.88 o 
   6   5   5       27.28       21.39      5.75 o 
   7   5   5      242.63      241.30     18.27 o 
   8   5   5       46.70       53.62      9.72 o 
  -9   6   5        0.02        0.00      3.83 o 
  -8   6   5       10.66        5.30      4.42 o 
  -7   6   5        1.03       -3.24      3.24 o 
  -6   6   5       79.59       89.93      7.22 o 
  -5   6   5       46.36       44.49      3.89 o 
  -4   6   5       68.06       51.24      3.61 o 
  -3   6   5      184.36      188.88      6.33 o 
  -2   6   5      597.29      563.97     13.70 o 
  -1   6   5     1918.07     1857.31     60.31 o 
   0   6   5      182.10      189.06      8.13 o 
   1   6   5       20.46       18.30      1.92 o 
   2   6   5     2412.99     2438.10     64.64 o 
   3   6   5      890.80      874.14     24.60 o 
   4   6   5       12.08        9.22      2.83 o 
   5   6   5        0.00       -0.97      2.39 o 
   6   6   5      116.36      107.25     11.20 o 
   7   6   5       11.74       13.26      5.89 o 
   8   6   5        0.26       -0.29      5.30 o 
  -9   7   5       20.63       27.40      6.48 o 
  -8   7   5       26.23       28.28      6.19 o 
  -7   7   5        9.68       10.61      4.12 o 
  -6   7   5      285.47      264.88     16.50 o 
  -5   7   5      149.30      129.64     10.61 o 
  -4   7   5        3.00        0.26      1.52 o 
  -3   7   5       30.15       35.42      3.83 o 
  -2   7   5       73.65       54.49      3.49 o 
  -1   7   5      901.89      863.24     43.76 o 
   0   7   5      202.67      192.42      8.12 o 
   1   7   5      519.71      537.25     26.52 o 
   2   7   5        2.46        2.79      1.37 o 
   3   7   5      102.15      107.66      6.16 o 
   4   7   5      342.64      319.09     19.45 o 
   5   7   5       51.86       50.97      7.66 o 
   6   7   5      488.96      492.63     28.58 o 
   7   7   5       32.91       28.87      7.37 o 
   8   7   5        5.85        6.48      6.19 o 
  -8   8   5       12.19       12.08      5.01 o 
  -7   8   5       61.88       66.00      8.54 o 
  -6   8   5      256.75      250.44     16.20 o 
  -5   8   5       48.74       48.61      6.48 o 
  -4   8   5       52.48       40.66      5.60 o 
  -3   8   5      499.26      459.63     23.87 o 
  -2   8   5      339.80      310.44     11.07 o 
  -1   8   5       67.87       64.54      4.24 o 
   0   8   5       37.83       53.74      5.75 o 
   1   8   5       24.42       26.80      2.81 o 
   2   8   5       62.51       70.12      7.07 o 
   3   8   5      335.57      323.21     18.86 o 
   4   8   5       44.67       24.45      5.30 o 
   5   8   5      290.93      287.27     18.56 o 
   6   8   5       41.05       40.95      7.37 o 
   7   8   5      254.09      263.11     19.15 o 
  -8   9   5        1.04       -2.95      3.83 o 
  -7   9   5       14.51       18.56      5.60 o 
  -6   9   5        8.29        3.83      3.83 o 
  -5   9   5        2.57        3.83      3.54 o 
  -4   9   5       45.01       43.02      5.60 o 
  -3   9   5      116.44      115.20      8.84 o 
  -2   9   5       62.33       48.61      5.30 o 
  -1   9   5      494.59      470.81     16.66 o 
   0   9   5      580.59      566.29     27.99 o 
   1   9   5      216.99      258.39     14.73 o 
   2   9   5       94.28       92.51      8.25 o 
   3   9   5       48.79       43.90      6.19 o 
   4   9   5        2.78        3.83      3.83 o 
   5   9   5      516.49      505.89     28.28 o 
   6   9   5        8.67        6.48      5.30 o 
   7   9   5       12.76        4.71      5.01 o 
  -7  10   5        1.81       -3.24      3.24 o 
  -6  10   5       10.72       13.26      4.71 o 
  -5  10   5       99.23      120.21     10.02 o 
  -4  10   5       41.12       36.53      5.60 o 
  -3  10   5      194.04      210.37     13.26 o 
  -2  10   5       57.00       55.10      6.19 o 
  -1  10   5      273.69      254.26      9.88 o 
   0  10   5       35.43       33.88      4.12 o 
   1  10   5        1.17        1.18      2.36 o 
   2  10   5      268.04      287.27     16.79 o 
   3  10   5        3.38        5.01      3.54 o 
   4  10   5       79.46       88.10      9.13 o 
   5  10   5       32.28       30.94      6.19 o 
   6  10   5        0.88        1.47      4.42 o 
  -6  11   5       26.68       32.70      6.48 o 
  -5  11   5       24.44       23.28      5.60 o 
  -4  11   5       15.38       22.69      5.01 o 
  -3  11   5       53.86       62.76      7.07 o 
  -2  11   5       36.57       36.24      5.01 o 
  -1  11   5       73.79       86.18      4.81 o 
   0  11   5      104.09      108.19      5.40 o 
   1  11   5      131.17      126.10      9.13 o 
   2  11   5       15.02       18.86      4.12 o 
   3  11   5        1.64        4.71      3.54 o 
   4  11   5       19.10       30.94      5.89 o 
   5  11   5        4.16        0.29      4.42 o 
  -5  12   5        0.63        2.65      3.83 o 
  -4  12   5       38.87       48.32      6.48 o 
  -3  12   5       38.44       40.66      5.89 o 
  -2  12   5       26.06       34.47      5.01 o 
  -1  12   5        0.13       -0.59      2.65 o 
   0  12   5       12.60       15.62      3.54 o 
   1  12   5       35.93       33.59      4.42 o 
   2  12   5       70.61      102.24      8.54 o 
   3  12   5       34.15       42.43      6.48 o 
   4  12   5        0.39       -1.47      3.54 o 
  -3  13   5       70.99       91.93      8.54 o 
  -2  13   5       38.23       54.51      5.89 o 
 -10   0   6       66.23       64.23      9.43 o 
  -8   0   6       49.99       45.67      7.07 o 
  -6   0   6      219.79      237.77     14.73 o 
  -4   0   6       37.91       60.40      5.89 o 
  -2   0   6     2033.25     1993.49     91.63 o 
   0   0   6     3610.61     4473.12    203.00 o 
   2   0   6      253.51      454.91     24.45 o 
   4   0   6     2954.75     3339.38    154.39 o 
   6   0   6      654.34      688.26     37.42 o 
   8   0   6       53.40       68.35     10.90 o 
 -10   1   6        1.02        0.56      4.57 o 
  -9   1   6        0.83        0.38      2.60 o 
  -8   1   6        5.51       11.18      3.10 o 
  -7   1   6        6.25        4.67      2.60 o 
  -6   1   6        1.78        1.21      2.21 o 
  -5   1   6      104.40       96.03      5.52 o 
  -4   1   6      311.78      293.96     11.46 o 
  -3   1   6        1.19        0.43      1.34 o 
  -2   1   6     1737.17     1646.39     76.02 o 
  -1   1   6     1131.15     1218.14     40.42 o 
   0   1   6      728.25      806.82     38.89 o 
   1   1   6        5.31       10.24      2.29 o 
   2   1   6      429.91      582.00     21.15 o 
   3   1   6     1234.84     1387.20     46.98 o 
   4   1   6        3.02        2.21      2.71 o 
   5   1   6      105.84       99.77      7.29 o 
   6   1   6      208.67      202.72     11.34 o 
   7   1   6      208.86      206.71     11.98 o 
   8   1   6      241.54      271.49     14.37 o 
   9   1   6        4.93       14.17      5.10 o 
 -10   2   6        6.59        6.03      3.40 o 
  -9   2   6        0.03        1.33      2.71 o 
  -8   2   6       29.21       26.02      3.96 o 
  -7   2   6      137.52      134.11      8.84 o 
  -6   2   6       67.11       73.62      8.69 o 
  -5   2   6     2810.96     2769.35     90.00 o 
  -4   2   6     2800.98     2973.77     96.25 o 
  -3   2   6       10.98        6.71      1.76 o 
  -2   2   6       36.33       28.28      3.83 o 
  -1   2   6      239.79      208.48     11.34 o 
   0   2   6        1.02        0.77      1.55 o 
   1   2   6      502.17      598.85     21.35 o 
   2   2   6        9.36       23.14      5.01 o 
   3   2   6      353.02      379.51     15.10 o 
   4   2   6       60.64       67.95      5.73 o 
   5   2   6      103.89      129.45      8.33 o 
   6   2   6        3.83        4.56      3.52 o 
   7   2   6      767.52      820.93     31.14 o 
   8   2   6       12.54       19.27      5.08 o 
   9   2   6       86.04      107.06      9.79 o 
 -10   3   6        9.54        6.19      5.01 o 
  -9   3   6      198.78      229.12     11.46 o 
  -8   3   6       75.07       76.63     10.61 o 
  -7   3   6       41.19       31.01      4.86 o 
  -6   3   6      390.05      380.40     14.90 o 
  -5   3   6      464.67      461.89     17.19 o 
  -4   3   6      150.99      142.62      6.88 o 
  -3   3   6      137.50      101.41      8.25 o 
  -2   3   6      778.17      624.03     30.64 o 
  -1   3   6     1202.91     1304.48     35.21 o 
   0   3   6      359.25      339.44     10.43 o 
   1   3   6      140.24      174.15      8.00 o 
   2   3   6     1459.79     1669.33     55.42 o 
   3   3   6     4232.81     4741.30    153.13 o 
   4   3   6      791.18      875.50     31.24 o 
   5   3   6       26.15       17.27      3.82 o 
   6   3   6       30.05       36.83      5.20 o 
   7   3   6      133.38      130.85      9.37 o 
   8   3   6       26.28       34.23      5.70 o 
   9   3   6        0.31       -4.12      5.30 o 
 -10   4   6       49.74       52.15      8.84 o 
  -9   4   6       18.50       18.86      5.30 o 
  -8   4   6        0.01        3.83      2.50 o 
  -7   4   6        5.21        4.50      2.60 o 
  -6   4   6      191.74      181.64      8.74 o 
  -5   4   6      518.81      504.61     22.24 o 
  -4   4   6      684.54      643.18     22.50 o 
  -3   4   6       15.96       17.27      2.65 o 
  -2   4   6      386.13      317.91     17.09 o 
  -1   4   6     2247.07     2327.30     61.58 o 
   0   4   6     1069.46     1157.25     31.53 o 
   1   4   6     1831.49     1985.87     53.07 o 
   2   4   6      450.93      526.34     19.59 o 
   3   4   6      480.46      520.33     19.47 o 
   4   4   6       17.05        9.32      3.04 o 
   5   4   6      125.67      137.20      8.33 o 
   6   4   6      306.39      325.60     14.77 o 
   7   4   6      492.64      425.41     22.98 o 
   8   4   6       64.30       58.34     10.31 o 
 -10   5   6       80.35      102.24     11.49 o 
  -9   5   6       25.06       31.82      6.48 o 
  -8   5   6       55.71       58.93      7.96 o 
  -7   5   6      175.38      182.29      9.06 o 
  -6   5   6       65.62       59.21      4.87 o 
  -5   5   6       12.47       13.18      2.39 o 
  -4   5   6     1230.50     1103.56     36.98 o 
  -3   5   6      552.11      462.25     16.45 o 
  -2   5   6      750.38      685.75     19.11 o 
  -1   5   6      290.47      276.92     15.32 o 
   0   5   6      277.69      358.93     11.05 o 
   1   5   6      249.32      263.00      8.78 o 
   2   5   6      285.17      330.71     10.81 o 
   3   5   6       54.29       43.21      4.36 o 
   4   5   6      591.92      521.36     19.99 o 
   5   5   6      143.95      151.87      8.72 o 
   6   5   6      327.54      284.70     13.31 o 
   7   5   6        1.55       -2.06      5.01 o 
   8   5   6       29.75       19.45      7.37 o 
  -9   6   6        5.15        4.42      4.42 o 
  -8   6   6       19.90       16.50      5.30 o 
  -7   6   6      610.13      601.64     32.12 o 
  -6   6   6      136.95      133.76     10.61 o 
  -5   6   6      275.85      271.18     11.02 o 
  -4   6   6        2.73        6.02      1.91 o 
  -3   6   6        0.26        0.08      1.47 o 
  -2   6   6      119.56      106.74      5.02 o 
  -1   6   6      655.37      711.89     26.96 o 
   0   6   6       19.56       17.74      2.71 o 
   1   6   6     1304.22     1353.81     36.74 o 
   2   6   6      291.22      292.98      9.85 o 
   3   6   6      263.00      252.03     12.37 o 
   4   6   6      146.96      131.94      8.09 o 
   5   6   6      372.89      390.36     20.77 o 
   6   6   6        8.30        3.24      4.71 o 
   7   6   6       82.59       58.04      9.43 o 
   8   6   6       42.46       37.42      8.84 o 
  -9   7   6       30.87       50.09      7.96 o 
  -8   7   6       20.87       24.75      5.89 o 
  -7   7   6        5.49        7.66      4.12 o 
  -6   7   6        0.25        1.18      3.54 o 
  -5   7   6      632.80      592.80     30.94 o 
  -4   7   6        0.30       -1.69      1.69 o 
  -3   7   6      504.46      482.31     17.05 o 
  -2   7   6       68.89       66.03      4.21 o 
  -1   7   6        0.47        1.04      2.06 o 
   0   7   6       10.75        6.04      2.08 o 
   1   7   6      163.41      183.43      8.64 o 
   2   7   6        9.87       16.12      2.61 o 
   3   7   6       28.95       30.55      5.01 o 
   4   7   6       67.62       81.32      9.43 o 
   5   7   6      178.69      164.70     13.55 o 
   6   7   6        9.21       17.09      5.89 o 
   7   7   6       11.52        4.12      5.01 o 
  -8   8   6        4.22        2.65      4.12 o 
  -7   8   6       99.66      106.95     10.31 o 
  -6   8   6      147.61      142.31     11.49 o 
  -5   8   6       47.87       43.02      6.19 o 
  -4   8   6       22.83       17.97      4.12 o 
  -3   8   6        0.31        2.06      2.95 o 
  -2   8   6      232.10      204.89      8.64 o 
  -1   8   6      192.53      175.31     10.90 o 
   0   8   6      269.39      266.05     15.32 o 
   1   8   6       69.73       84.27      7.66 o 
   2   8   6       44.83       44.20      6.19 o 
   3   8   6       45.07       43.90      6.48 o 
   4   8   6      314.74      305.83     19.15 o 
   5   8   6       35.56       35.36      7.07 o 
   6   8   6      154.70      131.41     12.67 o 
   7   8   6        1.50       -2.65      4.71 o 
  -8   9   6       56.40       72.19      9.43 o 
  -7   9   6       10.37       10.90      4.71 o 
  -6   9   6        1.04        8.54      4.12 o 
  -5   9   6        1.99        2.06      3.24 o 
  -4   9   6       66.65       62.76      7.07 o 
  -3   9   6        2.02        5.01      2.95 o 
  -2   9   6       69.01       64.07      6.33 o 
  -1   9   6       39.97       28.28      4.12 o 
   0   9   6        8.13        7.96      2.95 o 
   1   9   6       31.42       26.52      4.71 o 
   2   9   6      460.24      448.73     24.45 o 
   3   9   6        0.91        1.77      3.24 o 
   4   9   6      269.82      243.07     16.50 o 
   5   9   6       35.25       23.28      6.48 o 
   6   9   6       30.09       25.34      6.78 o 
  -7  10   6       44.91       58.04      8.54 o 
  -6  10   6        8.24       10.61      4.42 o 
  -5  10   6        7.38        7.07      4.12 o 
  -4  10   6       57.79       71.01      7.96 o 
  -3  10   6       47.88       50.09      6.48 o 
  -2  10   6      173.04      171.77     11.49 o 
  -1  10   6       22.43       13.55      2.39 o 
   0  10   6       38.51       35.65      4.42 o 
   1  10   6       34.35       35.06      5.01 o 
   2  10   6       93.89      100.76      8.84 o 
   3  10   6        4.14        2.95      3.54 o 
   4  10   6        3.30        3.54      4.12 o 
   5  10   6       13.17       24.16      6.48 o 
  -6  11   6        6.71        4.71      4.12 o 
  -5  11   6        3.43       -1.47      3.83 o 
  -4  11   6        4.82        6.19      4.12 o 
  -3  11   6      274.74      386.56     21.51 o 
  -2  11   6       15.30       20.92      4.42 o 
  -1  11   6       25.37       18.91      2.55 o 
   0  11   6       13.52       15.62      3.54 o 
   1  11   6      108.63      106.95      8.54 o 
   2  11   6       52.90       50.97      6.48 o 
   3  11   6        3.07        0.88      3.54 o 
   4  11   6       99.92      123.16     11.49 o 
  -4  12   6       12.99       14.14      4.71 o 
  -3  12   6      122.20      139.95     11.20 o 
  -2  12   6        9.15        2.06      3.24 o 
  -1  12   6        7.56        6.19      3.24 o 
   0  12   6        0.54        0.88      1.76 o 
   1  12   6       76.08       97.52      8.25 o 
   2  12   6        1.15        1.77      3.24 o 
   3  12   6       30.76       26.81      5.60 o 
  -2  13   6        0.62       -2.95      2.95 o 
  -9   0   7      523.83      639.65     34.77 o 
  -7   0   7      393.68      388.03     22.10 o 
  -5   0   7      152.41      171.48     11.49 o 
  -1   0   7      419.71      511.48     26.22 o 
   1   0   7      340.02      344.13     19.45 o 
   3   0   7     2045.40     2451.64    114.61 o 
   5   0   7      314.37      291.69     19.45 o 
   7   0   7      156.23      157.63     15.03 o 
 -10   1   7        8.76       10.31      3.75 o 
  -9   1   7       46.14       55.54      5.83 o 
  -8   1   7       13.76       13.26      3.33 o 
  -7   1   7      278.78      258.37     11.56 o 
  -6   1   7       25.21       27.43      4.27 o 
  -5   1   7      329.57      369.18     14.38 o 
  -4   1   7      144.54      175.13      8.02 o 
  -3   1   7       52.91       44.78      5.01 o 
  -2   1   7      243.07      282.16     31.67 o 
  -1   1   7     1186.53     1301.46     43.33 o 
   0   1   7     1041.19     1263.97     42.40 o 
   1   1   7      274.39      319.61     12.91 o 
   2   1   7      607.45      786.51     28.02 o 
   3   1   7      119.26      150.04      8.54 o 
   4   1   7       21.90       28.25      4.15 o 
   5   1   7     2581.88     2670.12     88.86 o 
   6   1   7        0.03        0.24      3.43 o 
   7   1   7      313.38      337.99     16.15 o 
   8   1   7        7.33       10.98      4.68 o 
 -10   2   7        3.59        4.42      3.33 o 
  -9   2   7      109.98      126.69     10.31 o 
  -8   2   7        3.12        4.14      3.39 o 
  -7   2   7       64.31       77.81      5.83 o 
  -6   2   7      189.68      177.59      8.75 o 
  -5   2   7      342.52      350.24     13.85 o 
  -4   2   7       84.46       81.53      5.42 o 
  -3   2   7      421.17      411.99     15.21 o 
  -2   2   7        3.47        1.77      2.06 o 
  -1   2   7      297.13      313.78     19.15 o 
   0   2   7      109.29      112.05      6.14 o 
   1   2   7      490.61      638.13     22.91 o 
   2   2   7       82.57       76.64      5.83 o 
   3   2   7      743.04      839.35     30.10 o 
   4   2   7      211.46      185.58      9.89 o 
   5   2   7       17.36       14.91      4.15 o 
   6   2   7      713.81      685.85     26.66 o 
   7   2   7       49.42       60.01      6.96 o 
   8   2   7       69.05       59.43      8.25 o 
 -10   3   7       31.90       36.53      7.37 o 
  -9   3   7        0.47        1.57      2.81 o 
  -8   3   7       17.33       25.92      3.94 o 
  -7   3   7        7.40       12.27      3.02 o 
  -6   3   7     1155.74     1153.12     65.70 o 
  -5   3   7        3.74        1.55      1.97 o 
  -4   3   7     1010.81     1059.46     35.83 o 
  -3   3   7      128.37      110.64      5.83 o 
  -2   3   7      706.51      642.01     31.82 o 
  -1   3   7      794.79      852.29     29.17 o 
   0   3   7      155.55      167.85      7.91 o 
   1   3   7        8.37       16.08      2.81 o 
   2   3   7     2424.71     2675.79     87.71 o 
   3   3   7      210.28      196.50      9.88 o 
   4   3   7      582.49      604.70     23.12 o 
   5   3   7      338.59      314.33     14.26 o 
   6   3   7      249.67      242.64     12.59 o 
   7   3   7       23.90       17.66      4.68 o 
   8   3   7        2.26        5.61      4.15 o 
 -10   4   7        5.73        6.48      4.71 o 
  -9   4   7       10.94       21.51      5.60 o 
  -8   4   7        0.71        1.89      2.47 o 
  -7   4   7       62.74       62.41      7.07 o 
  -6   4   7      817.86      786.68     29.61 o 
  -5   4   7       51.62       42.56      3.96 o 
  -4   4   7       67.73       52.14      4.17 o 
  -3   4   7      499.64      474.46     18.12 o 
  -2   4   7     2803.43     2575.10    118.15 o 
  -1   4   7        0.32       -2.21      2.21 o 
   0   4   7      952.38     1015.48     34.58 o 
   1   4   7       16.58       19.39      3.68 o 
   2   4   7      371.94      420.75     16.45 o 
   3   4   7      653.57      662.92     24.57 o 
   4   4   7      314.65      317.61     17.38 o 
   5   4   7      650.25      675.90     25.72 o 
   6   4   7      525.61      491.22     20.29 o 
   7   4   7       19.61       20.28      4.89 o 
   8   4   7       12.49       10.61      6.48 o 
  -9   5   7       14.90       17.38      5.60 o 
  -8   5   7        0.33        0.00      3.83 o 
  -7   5   7        0.20        1.18      2.50 o 
  -6   5   7        3.70        4.98      2.47 o 
  -5   5   7      416.07      419.03     28.58 o 
  -4   5   7      122.15      104.00      5.82 o 
  -3   5   7      461.92      401.30     17.97 o 
  -2   5   7       85.41       63.94      6.48 o 
  -1   5   7     2479.82     2416.88    111.37 o 
   0   5   7       99.40       71.32      5.20 o 
   1   5   7     2241.38     2272.73     74.58 o 
   2   5   7      523.84      511.14     19.25 o 
   3   5   7      296.97      327.78     13.94 o 
   4   5   7       76.06       79.65      8.10 o 
   5   5   7        0.65       -2.43      2.68 o 
   6   5   7       39.51       40.15      5.49 o 
   7   5   7       87.62       89.57     12.08 o 
   8   5   7      281.06      269.00     20.92 o 
  -9   6   7       60.77       76.02      9.72 o 
  -8   6   7      232.01      260.46     17.38 o 
  -7   6   7      266.96      281.67     17.97 o 
  -6   6   7        1.52        2.36      3.54 o 
  -5   6   7       20.82       19.36      3.02 o 
  -4   6   7       94.88       82.34      5.08 o 
  -3   6   7       36.34       34.08      3.10 o 
  -2   6   7       21.15       17.92      2.39 o 
  -1   6   7      198.48      207.72     12.96 o 
   0   6   7      810.47      929.41     32.88 o 
   1   6   7        0.36        1.53      2.95 o 
   2   6   7     1198.79     1119.11     38.33 o 
   3   6   7     2235.34     2311.30     76.35 o 
   4   6   7      400.60      372.88     15.61 o 
   5   6   7       81.41       68.65      9.43 o 
   6   6   7        3.90       -0.29      5.01 o 
   7   6   7       36.45       44.20      8.84 o 
  -9   7   7        0.52       -3.83      3.83 o 
  -8   7   7        4.57        1.47      3.83 o 
  -7   7   7        1.62       -2.95      3.24 o 
  -6   7   7      150.07      145.55     11.49 o 
  -5   7   7       84.85       57.45      7.07 o 
  -4   7   7      833.22      836.76     41.54 o 
  -3   7   7      328.18      305.79     11.85 o 
  -2   7   7        5.40        4.02      1.76 o 
  -1   7   7      871.90      892.40     47.29 o 
   0   7   7     1381.62     1441.07     97.38 o 
   1   7   7      212.64      190.52      9.58 o 
   2   7   7        1.71        1.98      2.50 o 
   3   7   7        0.37        3.36      3.09 o 
   4   7   7       23.27       20.04      5.89 o 
   5   7   7       51.49       50.68      8.25 o 
   6   7   7       45.84       57.45      9.13 o 
   7   7   7        2.81        2.65      5.30 o 
  -8   8   7       19.60       27.40      6.19 o 
  -7   8   7       47.01       49.79      7.37 o 
  -6   8   7       14.27       11.79      4.71 o 
  -5   8   7      205.92      211.25     14.14 o 
  -4   8   7        6.56        3.54      3.24 o 
  -3   8   7     1346.18     1269.28     60.40 o 
  -2   8   7        1.14       -0.36      4.12 o 
  -1   8   7      357.68      344.72     18.86 o 
   0   8   7        9.51       12.67      3.83 o 
   1   8   7      337.14      321.45     18.56 o 
   2   8   7      127.76      140.25     11.20 o 
   3   8   7       20.73       18.27      5.30 o 
   4   8   7      228.17      220.09     15.91 o 
   5   8   7      107.97       96.05     11.20 o 
   6   8   7        5.07       -1.77      4.42 o 
  -7   9   7       63.63       72.19      8.84 o 
  -6   9   7        0.40        0.00      3.54 o 
  -5   9   7      293.92      293.45     17.97 o 
  -4   9   7       38.14       39.78      6.19 o 
  -3   9   7        9.58       10.90      3.54 o 
  -2   9   7        0.08        1.18      1.88 o 
  -1   9   7      124.71      134.06      9.43 o 
   0   9   7       11.40       12.67      3.54 o 
   1   9   7      820.65      842.95     41.84 o 
   2   9   7       38.12       32.41      5.89 o 
   3   9   7       45.25       50.97      7.37 o 
   4   9   7       30.74       29.17      6.19 o 
   5   9   7      407.22      434.58     26.22 o 
   6   9   7        1.91        3.24      5.01 o 
  -6  10   7       26.94       31.53      6.19 o 
  -5  10   7       33.04       34.47      5.89 o 
  -4  10   7       24.50       25.63      5.01 o 
  -3  10   7       33.24       39.19      5.89 o 
  -2  10   7      213.39      219.22     10.46 o 
  -1  10   7        2.07       -0.87      1.76 o 
   0  10   7      239.92      251.32     14.73 o 
   1  10   7       45.20       44.78      5.89 o 
   2  10   7       49.14       59.81      7.07 o 
   3  10   7        4.07        0.59      3.83 o 
   4  10   7       61.07       89.57     10.31 o 
   5  10   7      153.69      139.66     12.96 o 
  -5  11   7       14.83       21.80      5.60 o 
  -4  11   7      215.40      291.39     18.27 o 
  -3  11   7       10.46        5.89      4.12 o 
  -2  11   7        4.78        0.29      3.54 o 
  -1  11   7       78.90       82.47      5.20 o 
   0  11   7      145.61      164.99     10.90 o 
   1  11   7        0.63       -2.65      2.65 o 
   2  11   7       21.95       30.35      5.30 o 
   3  11   7       77.99      104.30     10.02 o 
   4  11   7       16.01       14.44      5.60 o 
  -4  12   7        1.43       -0.88      3.83 o 
  -3  12   7        1.23       -2.06      3.83 o 
  -2  12   7        3.80       -3.54      3.54 o 
  -1  12   7       24.48       27.40      5.01 o 
   0  12   7       58.73       68.74      4.78 o 
   1  12   7        0.02       -0.29      2.65 o 
   2  12   7        0.22       -2.06      2.95 o 
 -10   0   8      136.61      202.12     15.91 o 
  -8   0   8       96.54       84.85      9.43 o 
  -6   0   8      219.73      237.18     15.32 o 
  -4   0   8     1063.63     1141.70     54.80 o 
  -2   0   8      228.82      230.40     13.85 o 
   0   0   8       11.40        9.13      3.54 o 
   2   0   8     3357.29     4150.80    190.92 o 
   4   0   8      123.78      181.20     14.44 o 
   6   0   8        0.27        7.07      5.89 o 
   8   0   8       10.95       15.03      7.37 o 
 -10   1   8       18.71       20.60      4.36 o 
  -9   1   8        1.38        2.65      2.92 o 
  -8   1   8        9.14       13.87      3.33 o 
  -7   1   8      194.88      212.86     14.73 o 
  -6   1   8      539.55      520.78     19.69 o 
  -5   1   8       37.07       36.65      3.85 o 
  -4   1   8       27.42       22.77      3.02 o 
  -2   1   8      702.83      696.34     38.89 o 
  -1   1   8       31.09       21.05      3.02 o 
   0   1   8      776.22     1008.60     39.48 o 
   1   1   8       61.01       83.16     14.44 o 
   2   1   8      769.57      975.11     34.48 o 
   3   1   8      162.67      202.51     10.46 o 
   4   1   8        8.73        8.10      3.54 o 
   5   1   8       15.41       16.95      4.57 o 
   6   1   8      909.43      890.08     33.43 o 
   7   1   8       10.27       19.78      5.20 o 
   8   1   8        0.49       -1.18      4.17 o 
 -10   2   8        5.31       11.43      3.85 o 
  -9   2   8        2.81        4.77      3.10 o 
  -8   2   8      207.80      220.80     30.35 o 
  -7   2   8       40.62       48.45      4.89 o 
  -6   2   8       95.47      102.11      6.56 o 
  -5   2   8      546.83      570.31     21.04 o 
  -4   2   8      209.14      195.10      8.75 o 
  -3   2   8     1048.99      874.77     42.43 o 
  -2   2   8      161.58      191.83     26.66 o 
  -1   2   8      132.29      125.70     10.75 o 
   0   2   8       84.15       84.80      5.61 o 
   1   2   8     1616.44     1899.49     63.33 o 
   2   2   8     1368.64     1578.75     53.54 o 
   3   2   8       14.63       14.00      3.54 o 
   4   2   8      105.41      108.12      8.12 o 
   5   2   8       99.09       70.87      6.96 o 
   6   2   8        1.37       -1.77      3.40 o 
   7   2   8      110.19      120.15      9.77 o 
   8   2   8        3.88        0.54      4.15 o 
 -10   3   8       19.38       29.17      7.07 o 
  -9   3   8       68.63       72.62     12.52 o 
  -8   3   8       39.27       37.00     11.64 o 
  -7   3   8      719.20      756.53     50.53 o 
  -6   3   8      470.96      461.33     28.28 o 
  -5   3   8       14.33       10.31      2.71 o 
  -4   3   8        5.64        8.40      2.50 o 
  -3   3   8        0.24       -1.55      1.55 o 
  -2   3   8        6.84        7.07      2.95 o 
  -1   3   8        0.05        0.15      1.67 o 
   0   3   8       63.19       63.96      9.58 o 
   1   3   8      978.85     1090.37     37.60 o 
   2   3   8        1.32        3.44      3.24 o 
   3   3   8     1228.23     1344.65     46.46 o 
   4   3   8      361.30      404.71     17.18 o 
   5   3   8      764.52      726.65     27.81 o 
   6   3   8      120.84      112.07      8.95 o 
   7   3   8       34.40       35.30      5.73 o 
   8   3   8       21.93       22.46      5.42 o 
  -9   4   8       54.14       67.18      9.13 o 
  -8   4   8       96.76      105.01     13.41 o 
  -7   4   8        4.63        3.41      2.60 o 
  -6   4   8       15.99       14.53      3.13 o 
  -5   4   8       74.93       75.74     10.75 o 
  -4   4   8      501.77      495.19     18.23 o 
  -3   4   8      623.10      588.05     20.94 o 
  -2   4   8       19.59       19.15      4.12 o 
  -1   4   8      139.90      141.32      7.19 o 
   0   4   8      249.47      287.77     11.97 o 
   1   4   8      222.04      228.89     10.41 o 
   2   4   8     1775.55     1847.80     61.87 o 
   3   4   8      145.10      127.28     11.20 o 
   4   4   8      242.44      218.17     11.13 o 
   5   4   8      149.75      167.44     14.44 o 
   6   4   8        0.09       -0.20      3.26 o 
   7   4   8       70.30       52.54      6.78 o 
  -9   5   8        6.76        5.30      4.71 o 
  -8   5   8       28.97       34.77      6.48 o 
  -7   5   8        1.05        0.29      3.54 o 
  -6   5   8      172.32      157.61     14.29 o 
  -5   5   8      191.83      166.30     11.93 o 
  -4   5   8       71.99       69.82      4.89 o 
  -3   5   8      146.79      111.99      4.93 o 
  -2   5   8      121.80      119.62      9.13 o 
  -1   5   8      530.76      571.34     30.79 o 
   0   5   8      344.89      366.18     14.58 o 
   1   5   8      891.26      920.91     32.28 o 
   2   5   8       40.21       33.41      4.32 o 
   3   5   8        1.48       -1.77      4.42 o 
   4   5   8      564.47      550.20     21.56 o 
   5   5   8       54.22       52.24      5.79 o 
   6   5   8      373.61      352.38     23.57 o 
   7   5   8      191.57      151.44     15.32 o 
  -9   6   8        5.33        3.24      4.42 o 
  -8   6   8        0.08        0.29      4.12 o 
  -7   6   8      153.74      140.25     11.79 o 
  -6   6   8      150.89      145.55     11.49 o 
  -5   6   8      186.12      165.66     15.17 o 
  -4   6   8       45.17       38.26      5.60 o 
  -3   6   8       64.88       58.30      3.63 o 
  -2   6   8      765.82      693.86     34.77 o 
  -1   6   8      585.75      552.14     28.58 o 
   0   6   8      110.59      120.14      8.25 o 
   1   6   8      499.75      482.38     24.75 o 
   2   6   8      307.87      301.40     13.11 o 
   3   6   8      291.81      292.78     12.99 o 
   4   6   8      201.08      189.98     10.20 o 
   5   6   8       24.28       18.86      6.19 o 
   6   6   8       29.25       21.80      6.78 o 
   7   6   8      150.71      139.07     14.73 o 
  -8   7   8        0.01        4.12      4.42 o 
  -7   7   8        0.72        0.00      3.54 o 
  -6   7   8       24.65       16.50      4.71 o 
  -5   7   8      199.16      177.96     12.67 o 
  -4   7   8      187.14      176.78     12.37 o 
  -3   7   8        0.42       -2.65      2.65 o 
  -2   7   8        2.35        2.55      1.84 o 
  -1   7   8       42.64       41.54      5.60 o 
   0   7   8      752.25      711.24     35.95 o 
   1   7   8       17.66       23.27      3.83 o 
   2   7   8       91.81       75.33      5.91 o 
   3   7   8        0.66       -0.88      4.12 o 
   4   7   8      141.42      138.48     12.96 o 
   5   7   8      235.03      188.57     15.32 o 
   6   7   8       42.60       26.52      7.37 o 
  -8   8   8        4.16        4.71      4.42 o 
  -7   8   8       18.46       18.86      5.30 o 
  -6   8   8       28.41       27.99      5.60 o 
  -5   8   8        2.01       -2.95      2.95 o 
  -4   8   8      223.46      197.11     13.26 o 
  -3   8   8       20.47       20.92      4.42 o 
  -2   8   8      113.84       88.98      7.66 o 
  -1   8   8       29.14       38.89      5.30 o 
   0   8   8       56.06       48.61      6.19 o 
   1   8   8        0.34        2.36      3.24 o 
   2   8   8      410.17      382.43     22.39 o 
   3   8   8       99.84      109.31     10.90 o 
   4   8   8      106.06       99.88     11.20 o 
   5   8   8       13.85       12.37      5.89 o 
   6   8   8        7.14        5.01      5.30 o 
  -7   9   8       10.62       12.08      5.01 o 
  -6   9   8       15.06       10.61      4.71 o 
  -5   9   8        0.35        2.95      3.54 o 
  -4   9   8        9.55        6.19      3.83 o 
  -3   9   8        6.25        2.95      3.24 o 
  -2   9   8       21.18       18.02      2.81 o 
  -1   9   8       97.32       88.68      7.96 o 
   0   9   8      342.29      332.64     18.86 o 
   1   9   8      112.00      101.94      9.43 o 
   2   9   8       18.77       26.22      5.60 o 
   3   9   8       19.39       15.91      5.30 o 
   4   9   8      229.41      246.31     17.68 o 
   5   9   8       23.52       23.87      6.78 o 
  -6  10   8        0.65        4.71      4.12 o 
  -5  10   8        5.51        9.43      4.12 o 
  -4  10   8       52.59       66.88      7.96 o 
  -3  10   8        0.53       -2.95      2.95 o 
  -2  10   8        0.05        2.55      2.50 o 
  -1  10   8       92.94      103.42      8.25 o 
   0  10   8      135.03      117.85      9.43 o 
   1  10   8       37.08       25.63      5.01 o 
   2  10   8        1.13        1.18      3.54 o 
   3  10   8      179.66      186.80     14.73 o 
   4  10   8       51.61       45.96      7.66 o 
  -5  11   8       64.38      101.65     10.31 o 
  -4  11   8       14.13       13.26      5.01 o 
  -3  11   8       32.88       35.65      6.19 o 
  -2  11   8        0.77       -2.65      2.65 o 
  -1  11   8       92.02      100.33      5.82 o 
   0  11   8        3.85        4.71      3.54 o 
   1  11   8        0.05        3.54      3.24 o 
   2  11   8        0.77        0.00      3.24 o 
   3  11   8        0.11       -2.36      4.12 o 
  -3  12   8       60.35       64.52      8.25 o 
  -2  12   8       13.24       12.37      4.42 o 
  -1  12   8        0.05       -1.76      1.76 o 
   0  12   8       16.30       16.79      4.12 o 
   1  12   8       18.87       23.87      4.71 o 
  -9   0   9       26.43       28.58      6.78 o 
  -7   0   9        0.12        1.47      3.54 o 
  -5   0   9      244.51      255.45     15.91 o 
  -1   0   9      273.29      306.12     17.97 o 
   1   0   9     1170.77     1362.97     66.29 o 
   3   0   9      444.81      471.12     27.40 o 
   5   0   9      216.01      232.76     18.27 o 
   7   0   9        5.61        0.00      5.60 o 
 -10   1   9        4.21        5.61      3.61 o 
  -9   1   9       23.52       27.60      4.58 o 
  -8   1   9       10.64        9.81      3.31 o 
  -7   1   9        1.66       -0.15      2.50 o 
  -6   1   9      232.61      256.98     11.67 o 
  -5   1   9      521.55      561.42     20.94 o 
  -4   1   9       13.06       12.71      4.57 o 
  -3   1   9      314.87      258.69     15.32 o 
  -2   1   9      247.43      309.77     12.71 o 
  -1   1   9        0.03       -1.76      1.76 o 
   0   1   9      696.32      784.47     28.02 o 
   1   1   9      134.64      148.13      8.53 o 
   2   1   9      668.50      780.76     28.75 o 
   3   1   9       37.57       41.92      5.40 o 
   4   1   9      179.04      182.11     10.83 o 
   5   1   9        0.46       -3.52      3.52 o 
   6   1   9        6.13        2.18      3.85 o 
   7   1   9       21.79       16.22      5.10 o 
 -10   2   9       11.94       16.47      4.27 o 
  -9   2   9        3.93        3.79      3.22 o 
  -8   2   9        0.88        1.20      3.54 o 
  -7   2   9        4.63        1.48      2.60 o 
  -6   2   9      211.00      214.06     10.31 o 
  -5   2   9       59.90       57.90      5.45 o 
  -4   2   9      923.77      945.09     32.71 o 
  -3   2   9      570.47      499.99     26.22 o 
  -2   2   9        1.46       -1.18      2.65 o 
  -1   2   9        0.11        2.95      2.08 o 
   0   2   9     1060.66     1256.16     43.02 o 
   1   2   9       21.81       35.17      4.36 o 
   2   2   9       37.86       43.66      5.10 o 
   3   2   9      261.29      261.67     12.71 o 
   4   2   9       10.68        7.18      3.94 o 
   5   2   9       48.94       42.46      6.21 o 
   6   2   9      131.30      152.57     10.41 o 
   7   2   9        8.85       18.12      5.00 o 
  -9   3   9       13.41       14.28      3.85 o 
  -8   3   9       20.64       27.73      7.51 o 
  -7   3   9      196.13      197.62     14.73 o 
  -6   3   9      196.38      190.92      9.58 o 
  -5   3   9       23.05       18.38      3.43 o 
  -4   3   9      490.42      499.95     18.65 o 
  -3   3   9        0.19        0.00      2.65 o 
  -2   3   9        0.03        0.00      1.88 o 
  -1   3   9      693.52      727.65     37.71 o 
   0   3   9      249.48      266.13     25.34 o 
   1   3   9        1.72        0.99      2.34 o 
   2   3   9      923.29     1038.08     36.77 o 
   3   3   9      981.16     1076.90     38.43 o 
   4   3   9      299.78      290.33     13.95 o 
   5   3   9       10.11       15.93      4.48 o 
   6   3   9       99.28       94.45     14.00 o 
   7   3   9       24.90       23.75      5.40 o 
  -9   4   9       15.12       12.37      5.30 o 
  -8   4   9       36.01       40.07      7.07 o 
  -7   4   9       55.01       66.59      5.83 o 
  -6   4   9      227.95      239.73     11.04 o 
  -5   4   9      381.36      356.11     14.48 o 
  -4   4   9        2.49       -0.48      1.97 o 
  -3   4   9        8.50        4.04      2.18 o 
  -2   4   9      280.34      223.33     14.14 o 
  -1   4   9      663.68      678.46     24.48 o 
   0   4   9       18.64       19.22      3.31 o 
   1   4   9     1411.60     1635.69     87.36 o 
   2   4   9      367.63      386.40     16.35 o 
   3   4   9       11.34        2.58      3.52 o 
   4   4   9        0.33       -2.65      2.92 o 
   5   4   9       92.04      106.78      8.63 o 
   6   4   9        2.04        1.29      3.73 o 
   7   4   9      115.10      115.20     14.44 o 
  -9   5   9       73.01       93.40     10.90 o 
  -8   5   9       30.61       33.29      6.78 o 
  -7   5   9       38.54       38.30      6.48 o 
  -6   5   9      204.91      212.05     10.10 o 
  -5   5   9      166.69      159.83     12.96 o 
  -4   5   9       54.86       37.98      4.86 o 
  -3   5   9       88.74       70.01      5.00 o 
  -2   5   9      105.70       95.46      8.25 o 
  -1   5   9       44.88       50.36      4.68 o 
   0   5   9       18.04       16.78      3.40 o 
   1   5   9     1109.98     1138.31     41.84 o 
   2   5   9        8.05       -3.07      5.01 o 
   3   5   9      490.09      500.78     20.10 o 
   4   5   9       51.08       39.70      5.20 o 
   5   5   9      197.49      167.62     10.41 o 
   6   5   9      158.44      126.10     14.14 o 
   7   5   9       37.91       43.02      9.43 o 
  -8   6   9       88.28       93.10     10.61 o 
  -7   6   9       81.10      115.50     10.90 o 
  -6   6   9       76.07       73.07      8.84 o 
  -5   6   9       12.29        4.42      3.54 o 
  -4   6   9        0.34       -1.27      1.97 o 
  -3   6   9      349.06      308.56     10.15 o 
  -2   6   9      155.82       88.98      8.25 o 
  -1   6   9      373.65      346.19     20.04 o 
   0   6   9        5.66        4.68      2.60 o 
   1   6   9        3.65        2.53      2.55 o 
   2   6   9      335.81      365.97     21.21 o 
   3   6   9       81.90       66.45      6.00 o 
   4   6   9       44.14       52.74      8.54 o 
   5   6   9       47.33       43.61      8.54 o 
   6   6   9      172.61      153.21     15.03 o 
  -8   7   9        0.28        5.30      4.12 o 
  -7   7   9       18.95       20.33      5.30 o 
  -6   7   9        0.24       -1.77      3.24 o 
  -5   7   9        4.77        3.54      3.83 o 
  -4   7   9      176.38      162.93     11.79 o 
  -3   7   9       22.24       21.68      3.39 o 
  -2   7   9       73.33       63.64      7.07 o 
  -1   7   9       89.89       78.96      7.96 o 
   0   7   9      149.09      141.13     11.20 o 
   1   7   9      111.64      119.11      7.39 o 
   2   7   9      111.99       95.76     10.61 o 
   3   7   9      317.20      309.37     20.62 o 
   4   7   9       27.63       22.69      6.48 o 
   5   7   9        1.17       -1.47      4.42 o 
   6   7   9       31.94       18.56      7.07 o 
  -7   8   9       26.25       17.38      5.30 o 
  -6   8   9       12.39       19.15      5.01 o 
  -5   8   9       14.47       13.26      4.42 o 
  -4   8   9        0.32        0.29      3.24 o 
  -3   8   9       30.32       23.57      4.71 o 
  -2   8   9       63.21       58.63      6.78 o 
  -1   8   9       57.29       61.28      7.07 o 
   0   8   9       20.57       14.14      4.12 o 
   1   8   9       14.47       19.45      5.01 o 
   2   8   9      107.88       88.39     10.02 o 
   3   8   9      134.21      137.59     12.96 o 
   4   8   9        1.22        2.36      4.71 o 
   5   8   9       24.56       14.14      6.19 o 
  -7   9   9        8.11        8.84      4.71 o 
  -6   9   9        3.97        7.37      4.42 o 
  -5   9   9       49.78       59.81      7.66 o 
  -4   9   9       41.90       40.36      6.19 o 
  -3   9   9        0.50        0.59      2.95 o 
  -2   9   9       18.18       12.97      4.27 o 
  -1   9   9       22.88       23.87      4.71 o 
   0   9   9        7.77        5.01      3.54 o 
   1   9   9       30.03       26.52      5.30 o 
   2   9   9        1.88        5.60      4.12 o 
   3   9   9      204.91      196.52     15.32 o 
   4   9   9        2.56        3.24      4.71 o 
  -5  10   9       53.37       72.19      8.84 o 
  -4  10   9        0.12        0.88      3.54 o 
  -3  10   9       51.31       50.68      6.78 o 
  -2  10   9       32.27       36.19      3.94 o 
  -1  10   9       92.34      110.78      9.13 o 
   0  10   9       47.26       42.13      5.89 o 
   1  10   9       20.22       12.37      4.42 o 
   2  10   9        7.17        4.12      4.42 o 
   3  10   9       18.66       16.50      6.19 o 
  -4  11   9       24.90       27.40      6.19 o 
  -3  11   9        0.09        0.00      3.54 o 
  -2  11   9       66.20       83.74      5.70 o 
  -1  11   9       21.51       20.66      3.22 o 
   0  11   9       12.06        6.48      3.54 o 
   1  11   9        0.08       -1.47      3.24 o 
   2  11   9       42.71       42.72      7.07 o 
  -8   0  10      323.32      389.21     23.87 o 
  -6   0  10       69.94       71.30      8.54 o 
  -4   0  10       24.87       22.69      4.71 o 
  -2   0  10      898.54      932.81     46.26 o 
   0   0  10      481.46      551.55     30.05 o 
   2   0  10      467.57      530.63     30.05 o 
   4   0  10     1445.92     1459.02     73.07 o 
   6   0  10        0.31        0.59      5.60 o 
  -9   1  10       34.95       36.44      5.21 o 
  -8   1  10       10.44       18.77      3.96 o 
  -7   1  10        1.97        4.19      2.81 o 
  -6   1  10       50.00       54.35      5.31 o 
  -5   1  10      151.84      172.07      8.96 o 
  -4   1  10      489.05      470.12     18.02 o 
  -3   1  10       50.94       45.08      6.19 o 
  -2   1  10       14.83       16.12      4.57 o 
  -1   1  10        1.31       -1.33      2.08 o 
   0   1  10     1073.48     1214.57     42.08 o 
   1   1  10      158.74      192.76     10.20 o 
   2   1  10       63.73       50.41      5.63 o 
   3   1  10      467.65      504.64     20.83 o 
   4   1  10      233.97      221.04     12.60 o 
   5   1  10        1.59       -0.89      3.73 o 
   6   1  10      283.68      270.04     19.89 o 
   7   1  10       39.30       25.94      5.93 o 
  -9   2  10      150.18      228.90     11.98 o 
  -8   2  10       67.05       71.87      6.56 o 
  -7   2  10        8.14        8.01      3.02 o 
  -6   2  10       15.98       22.44      3.85 o 
  -5   2  10      189.44      194.38     10.75 o 
  -4   2  10       27.57       31.37      3.85 o 
  -3   2  10      228.71      202.12     13.55 o 
  -2   2  10       15.02       13.43      2.92 o 
  -1   2  10      379.67      425.23     16.87 o 
   0   2  10       11.00       10.48      3.22 o 
   1   2  10       14.07       13.11      3.54 o 
   2   2  10       35.52       37.05      5.10 o 
   3   2  10       56.61       59.58      6.54 o 
   4   2  10     1052.94     1087.83     39.68 o 
   5   2  10       17.61       27.26      5.42 o 
   6   2  10       53.09       59.50     14.29 o 
   7   2  10       31.41       34.18      9.13 o 
  -9   3  10       26.49       37.71      7.66 o 
  -8   3  10        3.13        0.87      2.89 o 
  -7   3  10       36.03       36.26      4.57 o 
  -6   3  10      123.99      139.49      8.23 o 
  -5   3  10      317.04      359.70     14.79 o 
  -4   3  10      101.15      106.07      6.67 o 
  -3   3  10      209.91      172.95     12.37 o 
  -2   3  10       36.12       39.16      4.17 o 
  -1   3  10      112.41      104.62      6.77 o 
   0   3  10       19.61       23.09      3.73 o 
   1   3  10      500.81      548.60     21.45 o 
   2   3  10      182.98      178.28     10.18 o 
   3   3  10      485.96      547.07     22.18 o 
   4   3  10        1.94        0.88      3.52 o 
   5   3  10      208.78      205.87     14.73 o 
   6   3  10       50.10       51.27      6.98 o 
   7   3  10      137.86      153.59     11.55 o 
  -9   4  10       25.23       27.99      6.78 o 
  -8   4  10       70.18       72.77      9.43 o 
  -7   4  10        0.00        4.11      2.81 o 
  -6   4  10      203.50      187.09     11.34 o 
  -5   4  10        3.74        3.65      2.60 o 
  -4   4  10       75.88       63.93      5.10 o 
  -3   4  10       16.62       14.44      4.42 o 
  -2   4  10       28.53       21.21      5.01 o 
  -1   4  10     1362.69     1460.46     86.92 o 
   0   4  10      132.77      119.97      9.13 o 
   1   4  10      890.92      949.21     37.71 o 
   2   4  10     1008.80     1016.19     36.45 o 
   3   4  10       14.54       12.03      4.03 o 
   4   4  10       41.11       35.15      5.37 o 
   5   4  10       92.99       81.20      7.79 o 
   6   4  10       58.52       52.72      6.71 o 
  -8   5  10       13.98       13.55      5.30 o 
  -7   5  10        2.61       -2.65      3.54 o 
  -6   5  10        3.10       -0.59      3.54 o 
  -5   5  10        2.47        1.43      2.39 o 
  -4   5  10       97.53       93.01      6.78 o 
  -3   5  10      206.07      182.89      8.84 o 
  -2   5  10      310.46      276.96     17.09 o 
  -1   5  10        4.05        0.29      2.71 o 
   0   5  10     2050.48     2120.79     98.55 o 
   1   5  10       75.78       89.65      7.07 o 
   2   5  10      429.89      445.82     30.79 o 
   3   5  10       89.56       70.99      6.54 o 
   4   5  10        0.02       -1.51      6.63 o 
   5   5  10       72.76       59.52     10.02 o 
   6   5  10       32.63       34.47      8.84 o 
  -8   6  10       31.62       33.29      6.78 o 
  -7   6  10       22.28       12.67      5.30 o 
  -6   6  10       58.94       59.81      7.96 o 
  -5   6  10        3.71        1.18      3.54 o 
  -4   6  10       50.61       45.08      6.19 o 
  -3   6  10      266.03      242.54     10.62 o 
  -2   6  10       22.09       17.97      4.42 o 
  -1   6  10       86.18       78.08      8.54 o 
   0   6  10        4.74        9.14      3.02 o 
   1   6  10      272.01      270.37     12.48 o 
   2   6  10       68.86       60.16     10.31 o 
   3   6  10      396.55      377.38     16.54 o 
   4   6  10      351.76      320.56     22.10 o 
   5   6  10      126.45      127.87     13.26 o 
   6   6  10       14.79        6.19      6.48 o 
  -7   7  10        1.71        1.18      3.54 o 
  -6   7  10       30.76       23.57      5.60 o 
  -5   7  10      127.90      128.17     10.61 o 
  -4   7  10       30.91       20.92      4.71 o 
  -3   7  10      241.37      233.56     19.74 o 
  -2   7  10        7.22        3.54      3.83 o 
  -1   7  10      369.97      339.42     20.04 o 
   0   7  10       52.36       63.49      5.52 o 
   1   7  10      342.92      341.77     21.21 o 
   2   7  10      122.53       97.82     10.90 o 
   3   7  10        0.14        1.77      5.01 o 
   4   7  10       43.59       28.28      7.37 o 
   5   7  10       13.22       20.62      7.07 o 
  -7   8  10       51.47       46.55      7.37 o 
  -6   8  10        5.42        8.84      4.42 o 
  -5   8  10        0.11        0.88      3.54 o 
  -4   8  10        6.56        4.12      3.54 o 
  -3   8  10       24.52       18.27      6.92 o 
  -2   8  10      497.63      467.58     25.63 o 
  -1   8  10       69.64       73.66      8.25 o 
   0   8  10        8.05        1.47      3.83 o 
   1   8  10       15.96       11.20      4.71 o 
   2   8  10      299.02      287.27     19.15 o 
   3   8  10       62.64       81.61     10.61 o 
   4   8  10       26.85       15.62      6.19 o 
  -6   9  10       54.05       57.45      7.96 o 
  -5   9  10       17.50        7.37      4.42 o 
  -3   9  10        8.90        7.37      3.54 o 
  -2   9  10        4.10        3.83      3.54 o 
  -1   9  10        0.07       -2.65      2.65 o 
   0   9  10        5.83        7.66      3.83 o 
   1   9  10       35.56       25.04      5.89 o 
   2   9  10      482.71      501.76     28.87 o 
   3   9  10       57.94       53.33      8.84 o 
  -5  10  10        2.24        2.95      4.12 o 
  -4  10  10       43.04       51.86      7.37 o 
  -3  10  10      114.10      113.14     10.02 o 
  -2  10  10      216.74      235.29     10.83 o 
  -1  10  10       34.09       27.11      5.60 o 
   0  10  10        6.54        8.54      3.83 o 
   1  10  10        0.46        2.95      3.83 o 
   2  10  10        4.04        7.66      5.01 o 
  -3  11  10       77.17      125.22     10.90 o 
  -2  11  10        8.06        7.97      2.81 o 
  -1  11  10        0.74        0.00      3.24 o 
   0  11  10        1.98        5.89      3.83 o 
  -9   0  11       57.75       76.60     10.31 o 
  -7   0  11       27.12       18.86      5.60 o 
  -5   0  11      217.28      247.20     16.20 o 
  -3   0  11        1.42       -2.65      2.65 o 
  -1   0  11       37.52       45.37      7.07 o 
   1   0  11       35.05       42.72      7.66 o 
   3   0  11     1210.43     1323.79     67.18 o 
   5   0  11       59.10       86.92     12.67 o 
  -9   1  11        3.33       10.41      3.85 o 
  -8   1  11      114.73      144.48     10.16 o 
  -7   1  11        0.32        1.40      2.81 o 
  -6   1  11      320.91      352.77     15.10 o 
  -5   1  11      165.37      142.09      8.13 o 
  -4   1  11       16.56       14.39      3.22 o 
  -3   1  11       35.41       36.24      6.19 o 
  -2   1  11      106.33      106.44      7.08 o 
  -1   1  11      722.08      843.33     30.52 o 
   0   1  11       92.88      108.29      7.71 o 
   1   1  11        0.02       -1.62      2.71 o 
   2   1  11       93.22       92.94      7.91 o 
   3   1  11       10.49       14.36      8.25 o 
   4   1  11      208.20      240.68     13.33 o 
   5   1  11        4.09        1.16      4.15 o 
   6   1  11        0.90        6.63      4.89 o 
  -9   2  11        0.53        0.76      3.18 o 
  -8   2  11        0.05        1.03      3.13 o 
  -7   2  11        0.00       -2.65      2.65 o 
  -6   2  11        8.11        6.92      2.92 o 
  -5   2  11        0.33        0.20      2.39 o 
  -4   2  11      764.65      783.84     28.13 o 
  -3   2  11      371.38      329.99     19.74 o 
  -2   2  11      173.88      183.34     16.35 o 
  -1   2  11       27.57       23.65      3.96 o 
   0   2  11      870.53      957.48     62.76 o 
   1   2  11       34.78       29.02      4.79 o 
   2   2  11      276.31      307.28     14.79 o 
   3   2  11      519.97      557.18     23.12 o 
   4   2  11        9.41        5.05      4.36 o 
   5   2  11      143.23      117.15      9.89 o 
   6   2  11       35.17       27.99      7.07 o 
  -9   3  11       41.53       37.12      7.66 o 
  -8   3  11      152.42      182.34     24.60 o 
  -7   3  11       83.01       82.64      6.88 o 
  -6   3  11       93.60       94.25      6.87 o 
  -5   3  11      178.22      163.95      8.85 o 
  -4   3  11      101.36       91.18      6.35 o 
  -3   3  11      154.02      119.62     10.61 o 
  -2   3  11       48.69       42.70      4.89 o 
  -1   3  11       11.86       10.48      5.75 o 
   0   3  11      197.66      224.47     11.24 o 
   1   3  11      321.53      344.63     15.76 o 
   2   3  11      242.96      252.36     14.73 o 
   3   3  11       86.66       97.44      8.26 o 
   4   3  11      592.76      634.70     33.15 o 
   5   3  11        5.01       12.23      7.22 o 
   6   3  11       42.73       38.97      6.35 o 
  -8   4  11      118.96      124.92     12.08 o 
  -7   4  11       12.35       13.26      5.01 o 
  -6   4  11       37.39       38.75      5.16 o 
  -5   4  11       61.29       52.89      5.21 o 
  -4   4  11       10.76        7.68      3.54 o 
  -3   4  11      199.70      177.37     13.26 o 
  -2   4  11      189.22      209.48     14.73 o 
  -1   4  11      108.98      102.26      7.60 o 
   0   4  11      906.47      944.32     38.89 o 
   1   4  11      894.78      986.92     57.45 o 
   2   4  11       13.78       12.24      7.37 o 
   3   4  11       64.45       55.20      6.33 o 
   4   4  11       31.39       32.73      5.61 o 
   5   4  11        9.36        8.11      4.27 o 
   6   4  11       95.19       91.04     12.96 o 
  -8   5  11       70.43       85.15     10.61 o 
  -7   5  11       34.12       26.81      5.89 o 
  -6   5  11        2.60        2.65      3.83 o 
  -5   5  11       55.80       55.86      8.40 o 
  -4   5  11       40.70       34.03      7.66 o 
  -3   5  11       83.72       76.90      8.54 o 
  -2   5  11      444.31      410.13     23.57 o 
  -1   5  11       94.00       96.36      7.17 o 
   0   5  11      101.60       97.29     15.62 o 
   1   5  11      148.40      145.15      9.02 o 
   2   5  11        2.84        6.87      3.73 o 
   3   5  11      166.11      140.67      9.35 o 
   4   5  11       43.96       35.13      5.52 o 
   5   5  11       56.75       57.45     10.61 o 
  -7   6  11        3.60        0.59      3.83 o 
  -6   6  11       62.81       48.03      7.37 o 
  -5   6  11       16.02       11.20      4.42 o 
  -4   6  11       34.85       42.43      6.19 o 
  -3   6  11       15.72       10.90      4.12 o 
  -2   6  11        1.85        0.88      3.54 o 
  -1   6  11        5.56        5.01      4.12 o 
   0   6  11      358.14      349.77     28.87 o 
   1   6  11        0.73       -2.16      2.76 o 
   2   6  11      421.63      405.99     17.49 o 
   3   6  11      195.42      207.42     17.09 o 
   4   6  11       41.37       41.84      8.84 o 
   5   6  11        8.90        6.19      6.19 o 
  -7   7  11        0.07       -0.29      3.54 o 
  -6   7  11       19.76       16.50      5.01 o 
  -5   7  11        5.93        8.84      4.12 o 
  -4   7  11        3.77        4.12      3.54 o 
  -3   7  11        6.00        5.30      3.83 o 
  -2   7  11      103.98       93.69      9.13 o 
  -1   7  11       21.78       18.27      5.01 o 
   0   7  11      213.30      200.94     14.73 o 
   1   7  11       10.20        6.19      4.71 o 
   2   7  11        1.06       -2.06      4.71 o 
   3   7  11       48.39       48.61      8.84 o 
   4   7  11        2.65       -4.12      4.12 o 
  -6   8  11        1.24        0.00      3.54 o 
  -5   8  11       68.73       56.27      7.66 o 
  -4   8  11        1.26        0.59      2.95 o 
  -3   8  11       69.25       68.22      5.61 o 
  -2   8  11        9.35       11.49      4.42 o 
  -1   8  11       31.29       20.92      5.30 o 
   0   8  11        3.30       -0.29      3.54 o 
   1   8  11      144.98      143.49     12.37 o 
   2   8  11       32.30       26.52      6.78 o 
   3   8  11        8.83        2.95      5.30 o 
  -5   9  11        4.34        3.54      4.12 o 
  -4   9  11        4.26        2.95      3.83 o 
  -3   9  11        1.19       -2.65      2.95 o 
  -2   9  11        7.64        6.19      3.83 o 
  -1   9  11        4.29        2.65      3.54 o 
   0   9  11        1.98       -3.24      3.24 o 
   1   9  11      122.61      138.18     12.37 o 
   2   9  11       32.43       38.30      7.66 o 
  -4  10  11        7.71        3.24      4.12 o 
  -3  10  11      114.67      126.69     10.61 o 
  -2  10  11        5.06        2.02      2.68 o 
  -1  10  11       35.82       24.75      5.30 o 
   0  10  11       27.84       33.88      6.19 o 
   1  10  11       89.48      112.26     11.20 o 
  -8   0  12        4.83        4.42      4.71 o 
  -6   0  12      172.00      204.77     15.03 o 
  -4   0  12       57.18       53.03      7.07 o 
  -2   0  12        1.15        5.30      4.12 o 
   0   0  12      183.99      193.87     15.32 o 
   2   0  12     1847.23     2043.28     99.29 o 
   4   0  12       11.23       14.14      7.37 o 
  -8   1  12        6.40        6.63      3.54 o 
  -7   1  12       11.56       11.95      3.64 o 
  -6   1  12      106.37      110.95      7.71 o 
  -5   1  12       12.01        8.34      3.22 o 
  -4   1  12        1.91       -1.97      1.97 o 
  -3   1  12      120.02      110.46      7.39 o 
  -2   1  12      522.05      559.24     23.42 o 
  -1   1  12      234.86      243.25     11.98 o 
   0   1  12        4.01        0.60      3.31 o 
   1   1  12       13.15       15.12      4.27 o 
   2   1  12      199.98      216.84     12.60 o 
   3   1  12      125.29      117.10      9.77 o 
   4   1  12        0.92       -3.83      3.96 o 
   5   1  12        0.05        2.17      4.48 o 
  -8   2  12        3.84        6.19      3.75 o 
  -7   2  12        2.14        1.99      3.02 o 
  -6   2  12       77.79       81.51     10.46 o 
  -5   2  12      148.48      138.69      8.23 o 
  -4   2  12      260.52      265.43     11.88 o 
  -3   2  12        8.68        1.77      3.83 o 
  -2   2  12       65.71       64.52      6.03 o 
  -1   2  12      313.57      348.34     15.31 o 
   0   2  12       36.16       35.43      5.60 o 
   1   2  12      619.19      670.38     26.25 o 
   2   2  12       30.99       30.70      5.61 o 
   3   2  12        5.90        2.75      4.27 o 
   4   2  12        0.11        1.77      4.17 o 
   5   2  12       10.77       11.44      4.99 o 
  -8   3  12        1.55        2.36      4.42 o 
  -7   3  12        7.72        4.27      3.13 o 
  -6   3  12        8.26       11.88      3.43 o 
  -5   3  12       79.68       79.04      6.92 o 
  -4   3  12      127.87      139.17      8.02 o 
  -3   3  12      327.37      327.93     20.62 o 
  -2   3  12       72.88       73.45      8.99 o 
  -1   3  12      143.94      158.14     11.49 o 
   0   3  12       47.19       51.68      5.89 o 
   1   3  12       81.72       84.65      7.60 o 
   2   3  12       40.75       35.02      5.58 o 
   3   3  12       56.12       57.88      6.87 o 
   4   3  12      147.29      171.73     11.45 o 
   5   3  12       15.18       11.91      7.37 o 
  -8   4  12       37.28       41.84      8.25 o 
  -7   4  12        1.19       -2.95      3.83 o 
  -6   4  12        3.16        4.86      2.92 o 
  -5   4  12        0.21        1.67      3.24 o 
  -4   4  12       48.09       58.76      5.31 o 
  -3   4  12       41.84       27.70      6.48 o 
  -2   4  12      633.14      562.16     31.23 o 
  -1   4  12      342.80      355.47     52.00 o 
   0   4  12       78.56       82.62      7.96 o 
   1   4  12       56.05       50.86      5.93 o 
   2   4  12      119.98      111.67      9.43 o 
   3   4  12       36.51       38.24      5.82 o 
   4   4  12       95.55       87.51      8.42 o 
   5   4  12        5.43       -2.65      5.60 o 
  -7   5  12       26.18       21.21      5.89 o 
  -6   5  12        0.00       -2.65      3.24 o 
  -5   5  12        8.51        2.95      3.54 o 
  -4   5  12       66.71       56.19      5.20 o 
  -3   5  12        0.04       -2.06      3.54 o 
  -2   5  12        1.67        6.48      4.12 o 
  -1   5  12      114.91      143.11      8.75 o 
   0   5  12      120.78      104.63     18.12 o 
   1   5  12       44.03       39.79      5.37 o 
   2   5  12      243.27      254.26     19.15 o 
   3   5  12       44.54       38.69      5.73 o 
   4   5  12        1.81        5.01      5.89 o 
  -7   6  12       12.63        8.84      4.71 o 
  -6   6  12       45.18       48.61      7.37 o 
  -5   6  12       17.94       18.86      5.01 o 
  -4   6  12       66.95       59.81      7.66 o 
  -3   6  12       56.90       41.54      7.07 o 
  -2   6  12       91.92       88.98     10.02 o 
  -1   6  12       13.55       17.68      5.60 o 
   0   6  12       40.75       39.80      5.21 o 
   1   6  12      289.94      290.60     37.57 o 
   2   6  12       62.38       43.31      8.54 o 
   3   6  12        1.08        4.71      5.60 o 
   4   6  12       18.62       16.79      7.07 o 
  -6   7  12        4.27        1.77      3.54 o 
  -5   7  12       13.80       18.27      5.01 o 
  -4   7  12        1.39        1.47      3.24 o 
  -3   7  12       91.92       96.35      9.72 o 
  -2   7  12       66.76       71.01      8.54 o 
  -1   7  12       14.36        7.66      4.71 o 
   0   7  12        0.21        3.54      4.71 o 
   1   7  12       62.41       62.17      9.13 o 
   2   7  12       26.82       23.28      7.07 o 
   3   7  12        7.00        5.89      5.60 o 
  -5   8  12        4.65        5.89      4.12 o 
  -4   8  12       29.40       18.86      5.01 o 
  -3   8  12        4.67        8.10      2.92 o 
  -2   8  12       24.86       19.45      5.30 o 
  -1   8  12       30.56       30.35      6.19 o 
   0   8  12       67.96       68.06      8.84 o 
   1   8  12       26.50       20.62      6.19 o 
   2   8  12       18.01       15.03      6.19 o 
  -4   9  12       30.63       30.05      5.89 o 
  -3   9  12        4.89       11.20      3.10 o 
  -2   9  12       27.41       27.70      5.89 o 
  -1   9  12       72.26       60.69      7.96 o 
   0   9  12        9.90       10.31      5.01 o 
   1   9  12        0.32       -3.83      4.42 o 
  -7   0  13       78.70       87.21     10.61 o 
  -5   0  13       20.24       24.16      5.89 o 
  -3   0  13      405.41      461.10     26.81 o 
  -1   0  13      235.75      282.85     19.15 o 
   1   0  13      442.80      513.25     31.23 o 
   3   0  13       69.52       64.23     10.90 o 
   5   0  13      380.21      333.23     25.04 o 
  -8   1  13        3.36        0.44      3.33 o 
  -7   1  13        1.74        0.06      3.02 o 
  -6   1  13       17.75       20.24      4.27 o 
  -5   1  13       10.43        7.81      3.22 o 
  -4   1  13       50.09       52.44      7.37 o 
  -3   1  13       15.41       20.47      4.06 o 
  -2   1  13      107.66      103.18     17.09 o 
  -1   1  13       12.57        7.72      3.73 o 
   0   1  13        0.12       -0.91      3.98 o 
   1   1  13      739.30      778.98     30.21 o 
   2   1  13      139.98      145.84     12.23 o 
   3   1  13       23.32       18.69      5.40 o 
   4   1  13       18.53       15.74      5.52 o 
   5   1  13        0.35       -2.50      4.79 o 
  -8   2  13       43.85       55.56      6.24 o 
  -7   2  13        7.03        5.62      3.43 o 
  -6   2  13        0.54        1.62      3.02 o 
  -5   2  13       10.75       10.36      4.71 o 
  -4   2  13        2.31        3.83      3.83 o 
  -3   2  13        3.01        3.24      4.42 o 
  -2   2  13      325.10      363.31     16.04 o 
  -1   2  13        0.68        1.33      3.33 o 
   0   2  13      304.42      334.53     15.72 o 
   1   2  13       16.13       27.39      5.89 o 
   2   2  13      114.58      130.10     15.91 o 
   3   2  13        0.74       -3.73      3.73 o 
   4   2  13        1.62       -0.88      4.38 o 
  -7   3  13        7.73        1.83      3.31 o 
  -6   3  13       18.26       24.60      4.17 o 
  -5   3  13       57.35       51.18      5.31 o 
  -4   3  13      124.69      125.52      7.71 o 
  -3   3  13        0.65       -1.77      4.42 o 
  -2   3  13      465.01      469.30     32.41 o 
  -1   3  13       73.83       78.81     10.75 o 
   0   3  13       10.77        5.16      3.73 o 
   1   3  13       34.50       31.82      9.87 o 
   2   3  13      165.31      165.69     10.83 o 
   3   3  13      233.69      230.01     13.33 o 
   4   3  13       31.82       28.28      5.93 o 
  -7   4  13        9.90        8.25      5.01 o 
  -6   4  13        3.07        2.95      4.12 o 
  -5   4  13       20.69       14.31      3.43 o 
  -4   4  13       32.34       26.81      5.60 o 
  -3   4  13       97.91       90.45     10.31 o 
  -2   4  13      162.25      192.03     10.62 o 
  -1   4  13        0.21        0.29      3.13 o 
   0   4  13       17.84       16.22      6.63 o 
   1   4  13        0.01       -3.18      3.18 o 
   2   4  13      134.22      132.68      9.58 o 
   3   4  13      133.06      115.71     15.03 o 
   4   4  13       11.33        3.98      4.15 o 
  -7   5  13        0.30       -3.54      3.54 o 
  -6   5  13        3.92       -1.47      3.83 o 
  -5   5  13        3.37        3.24      3.83 o 
  -4   5  13       15.77       18.56      5.01 o 
  -3   5  13        0.03       -0.88      3.83 o 
  -2   5  13      170.92      183.26     14.44 o 
  -1   5  13      102.89       92.81      7.60 o 
   0   5  13       80.35       77.79      9.43 o 
   1   5  13       82.30       73.61      7.07 o 
   2   5  13       15.08       12.86      4.27 o 
   3   5  13        0.01        3.24      5.89 o 
  -6   6  13        8.17        9.43      4.71 o 
  -5   6  13        1.89       -2.06      3.24 o 
  -4   6  13       72.50       58.93      7.66 o 
  -3   6  13       40.97       47.14      7.66 o 
  -2   6  13       85.43       58.63      8.54 o 
  -1   6  13       56.99       55.69      8.54 o 
   0   6  13       87.84       66.88      9.72 o 
   1   6  13        2.47       -2.36      4.71 o 
   2   6  13       10.95       10.90      6.19 o 
   3   6  13       15.81       14.44      6.78 o 
  -5   7  13       30.01       25.63      5.60 o 
  -4   7  13       34.66       39.19      6.48 o 
  -3   7  13        7.06        7.07      4.71 o 
  -2   7  13       35.87       47.14      7.66 o 
  -1   7  13        3.78        9.13      5.01 o 
   0   7  13      133.00      130.82     12.67 o 
   1   7  13       15.82        8.54      5.60 o 
   2   7  13       31.23       39.78      8.25 o 
  -4   8  13        0.96        0.88      3.54 o 
  -3   8  13        3.79        1.62      2.47 o 
  -2   8  13       17.95       26.81      6.19 o 
  -1   8  13       46.86       41.54      7.37 o 
   0   8  13      108.78      108.43     11.79 o 
   1   8  13       13.60       15.62      5.89 o 
  -6   0  14        0.02       -3.83      3.83 o 
  -2   0  14      132.05      146.14     13.85 o 
   0   0  14        0.33        1.47      5.89 o 
   2   0  14      285.91      360.93     25.34 o 
   4   0  14      203.18      241.01     21.21 o 
  -7   1  14       27.13       25.94      4.79 o 
  -6   1  14        0.18       -0.06      3.02 o 
  -5   1  14       25.88       31.72      7.81 o 
  -3   1  14       79.67       81.60      7.28 o 
  -2   1  14       19.26       13.40      4.48 o 
  -1   1  14       34.06       24.65      5.21 o 
   0   1  14      654.08      768.32     30.10 o 
   1   1  14       53.64       44.45      6.88 o 
   2   1  14      226.99      259.21     16.50 o 
   3   1  14        4.05        6.95      6.48 o 
   4   1  14       30.28       29.28      6.50 o 
  -7   2  14       10.70       11.49      3.96 o 
  -6   2  14       21.99       23.21      4.86 o 
  -5   2  14       20.10       19.00      3.96 o 
  -4   2  14        0.63        3.54      4.12 o 
  -3   2  14      520.97      568.05     32.41 o 
  -2   2  14       78.78       81.91      7.50 o 
  -1   2  14        0.04       -3.13      3.13 o 
   0   2  14       59.14       58.82      7.08 o 
   1   2  14      126.52      162.30     13.55 o 
   2   2  14        3.42        4.18      4.27 o 
   3   2  14        1.82        4.62      4.57 o 
  -6   3  14       58.26       62.64      9.43 o 
  -5   3  14        0.38       -2.47      2.47 o 
  -4   3  14       82.25       82.50      9.43 o 
  -3   3  14      236.44      248.08     17.97 o 
  -2   3  14      130.80      119.37     21.36 o 
  -1   3  14        1.37       -3.22      3.22 o 
   0   3  14        1.12       -0.52      3.43 o 
   1   3  14       92.54       85.52     14.00 o 
   2   3  14       79.26       72.74     10.02 o 
   3   3  14        0.45        1.87      4.36 o 
  -6   4  14        1.46       -3.54      4.12 o 
  -5   4  14        1.89       -2.95      2.95 o 
  -4   4  14       86.21       91.13     17.24 o 
  -3   4  14       19.87       17.97      5.89 o 
  -2   4  14        9.49       15.32      5.89 o 
  -1   4  14       38.76       40.49      5.63 o 
   0   4  14        9.79        7.62      4.03 o 
   1   4  14       47.94       43.21      6.03 o 
   2   4  14       93.89      103.69      9.17 o 
   3   4  14      116.67      107.56      9.67 o 
  -6   5  14        1.39        1.77      4.12 o 
  -5   5  14       16.45        9.72      4.71 o 
  -4   5  14       15.06       14.73      5.01 o 
  -3   5  14        9.91        3.24      4.71 o 
  -2   5  14        8.31        9.43      5.60 o 
  -1   5  14      380.14      402.96     40.07 o 
   0   5  14       56.49       58.37      6.77 o 
   1   5  14        0.01       -1.70      3.31 o 
   2   5  14        0.35       -1.77      5.30 o 
  -5   6  14       25.09       32.70      6.48 o 
  -4   6  14       13.82       12.96      4.71 o 
  -3   6  14       30.49       25.04      6.48 o 
  -2   6  14        3.77        5.01      5.01 o 
  -1   6  14        0.10        0.59      4.71 o 
   0   6  14       36.53       31.53      7.66 o 
   1   6  14        4.37       -4.12      4.71 o 
  -3   7  14        8.28       11.20      5.30 o 
  -2   7  14        9.96        1.77      4.71 o 
  -1   7  14      137.75      131.41     12.67 o 
   0   7  14       52.79       52.74      8.84 o 
  -5   0  15       72.61       78.08      9.72 o 
  -3   0  15       32.29       35.65      7.66 o 
  -1   0  15        3.50        3.54      5.89 o 
   1   0  15      141.16      111.37     14.14 o 
  -6   1  15        0.33        2.33      5.16 o 
  -5   1  15       33.91       29.65      4.58 o 
  -3   1  15      449.33      474.07     28.58 o 
  -2   1  15       75.76       62.46     10.02 o 
  -1   1  15      164.32      186.92     11.77 o 
   0   1  15       17.79       18.52      5.31 o 
   1   1  15       66.38       72.89      8.53 o 
   2   1  15        3.90        0.31      4.36 o 
  -6   2  15        6.28       12.08      3.94 o 
  -5   2  15       27.31       34.77      6.63 o 
  -4   2  15       26.10       26.52      6.19 o 
  -3   2  15        0.73        2.65      5.30 o 
  -2   2  15       26.04       22.74      8.40 o 
  -1   2  15       39.43       38.46      5.93 o 
   0   2  15      170.79      177.90     11.55 o 
   1   2  15        3.35        4.51      4.57 o 
   2   2  15       35.86       43.16      6.98 o 
  -5   3  15       27.59       23.12      4.15 o 
  -4   3  15      190.07      169.71     13.55 o 
  -3   3  15        0.03        0.29      5.01 o 
  -2   3  15        3.62        2.89      3.64 o 
  -1   3  15        2.57        3.54      5.45 o 
   0   3  15       24.86       19.49      5.08 o 
   1   3  15        0.13       -3.00      3.61 o 
   2   3  15        5.11        7.07      4.79 o 
  -5   4  15        5.86        9.13      4.71 o 
  -4   4  15        8.76        7.37      4.42 o 
  -3   4  15        2.89        4.12      5.30 o 
  -2   4  15        2.62        2.95      5.30 o 
  -1   4  15       10.27       17.09      4.53 o 
   0   4  15       65.18       76.78     10.02 o 
   1   4  15       27.17       26.00      5.37 o 
  -4   5  15        0.68        3.24      3.83 o 
  -3   5  15       44.48       30.05      7.37 o 
  -2   5  15       79.95       82.50     10.90 o 
  -1   5  15       17.94       24.95      6.48 o 
   0   5  15        5.74        2.62      8.99 o 
  -2   6  15       42.99       35.95      7.96 o 
  -2   0  16      317.17      400.11     26.52 o 
   0   0  16       39.93       41.54      9.43 o 
  -3   1  16        0.79        6.19      5.60 o 
  -2   1  16        8.73        7.51      4.48 o 
  -1   1  16        4.48       -1.44      4.27 o 
   0   1  16       67.85       82.94      8.85 o 
  -4   2  16        0.63        1.47      4.12 o 
  -3   2  16       80.48       93.99     12.08 o 
  -2   2  16       53.56       54.50      6.84 o 
  -1   2  16       81.38       84.54     12.08 o 
   0   2  16        7.88        4.37      4.53 o 
  -3   3  16        0.49        0.59      5.01 o 
  -2   3  16        0.86        3.19      3.82 o 
  -1   3  16        0.40        4.11      4.06 o 
                                                 
